# Supplementary material for: A fraction of barrier-to-autointegration factor (BAF) associates with centromeres and controls mitosis progression
Source: Commun Biol. 2020 Aug 19;3:454. doi: 10.1038/s42003-020-01182-y (PMC7438335; doi:10.1038/s42003-020-01182-y)
Supplement: Supplementary file 3 — Supplementary Data 1 [file 42003_2020_1182_MOESM3_ESM.xlsx]

## Sheet: Figure2c
CenpA (CID) levels		Cenp-C levels
dsLacZ	dsBAF	dsLacz	dsBAF
64.43	99.31	113.73	35.85
77.71	88.63	112.5	43.49
94.12	106.28	101.7	37.47
56.64	103.17	120.14	29.55
92.61	86.23	126.56	47.26
68.12	72.15	120.24	40.78
79.39	117.76	127.6	41.39
83.78	84.44	103.61	38.85
105.83	75.94	111.42	33.42
78.53	85.55	101.92	36.4
66.5	78.03	116.67	42.59
72.5	96.7	113.82	39.31
94.43	96.46	107.72	42.96
85.71	83.42	109.04	39.39
74	0	118.39	36.82
92.16	0	133.52	42.71
85.26	0	105.52	47.59
94.64	0	143.45	43.66
64.75	49.06	123.72	42.34
74.06	56.07	125.8	43.05
103.45	43.19	123.7	53.27
102.12	53.67	129.2	50.19
77.06	0	121.97	49.87
71.2	48.11	129.93	44.16
79.43	48.45	135.09	46.88
53.84	47	117.92	11
61.15	47	125.93	48.57
60.86	47.09	119.19	41.59
50.56	63.37	114.41	35.96
63.89	0	95.69	38.66
59.64	58.11	116.41	38.97
45.1	35.47	115.91	30.18
46.82	48.07	131.76	34.47
45.78	36	113.92	41.08
61.41	44.21	100.42	45.15
55.13	38.52	140.53	45.02
51.4	45.47	103.42	44.22
57.61	29.67	96.52	50.62
62.68	49.6	121.25	42.53
53.67	26.91	117.48	38.68
71.91	44.92	129.3	57.41
74.73	40.33	133.41	43.04
59.33	39.9	99.78	54.42
59.06	61.75	100.86	60.46
65.56	49.5	124.83	58.55
64.73	43.03	134.25	43.21
50.1	45.57	129.23	47.68
49.84	47.32	123.73	54.08
41.25	59.8	96.18	50.15
46.6	48	119.83	42.14
43	41.82	113.15	46.94
42.08	42.85	105	48.2
67.14	48.82	132.87	52.36
36.71	43.16	131.49	51.76
46.6	42.53	138.31	57.59
49.15	41	111.9	53.37
47.39	46.13	103.68	60.71
45.62	33.4	133.42	63.63
49.92	55.38	124.05	66.74
53.95	43.45	104	66.75
48.56	40.75	97.17	58
62.3	34.83	108.17	65.59
35.86	38.56	110.48	63.83
69.26	40.82	142.5	62.09
43.75	39.17	121.48	44.31
49.58	33.3	121	45.19
43	38.41	105.31	45.18
38.25	36	129.09	46.41
97	38	122.74	61.33
89.1	52.45	112.94	51.9
93.33	45.36	131.3	54.42
99.86	33.89	119.49	37.44
78.58	67.44	127.88	53.91
100.19	67.5	128.45	34.55
75.25	41.79	103.64	52.02
95.29	74.1	127.03	65.3
97.3	54.5	113.16	59.65
79.4	39.71	117.65	53.12
80.25	56.36	132.96	47.74
84.67	43.47	117.5	47.8
82.1	78.62	118.33	68.17
78.36	2	116.08	61.89
75.98	43.22	123.77	59.11
82.2	0	121.68	69.42
79.75	56.32	109.79	61.12
85.11	45	125.27	56.35
79.8	64.36	112.09	50.09
68.4	0	102.2	62.14
78.38	48.06	126.59	55.08
84.42	42.67	119.9	60.02
68.42	48.33	138.47	44.88
62.31	43.65	142.98	44.06
43.33	56.95	141.04	52.45
48.5	42.33	124.46	57.03
77.59	49.57	102.88	48.74
85.68	44	124.49	46.02
58.04	62.46	112.24	40.34
59.41	46.44	129.19	31.7
55.5	57.57	108.89	35.25
67.37	50.96	109.23	35.07
55.47	47.21	106.78	31.48
66.36	39.37	132.36	34.4
73.26	39.33	114.88	43.34
56.17	34.14	105.64	36
83.24	42.18	98.04	42.63
64.58	57.57	105.77	58.18
61.19	51.04	111.56	48.37
69.44	43	95.32	54.52
70.89	61.88	103.22	37.71
52.08	42.86	107.95	41.62
54.1	57.08	82.39	39.92
49.4	36.89	68.05	35.86
52.69	48.88	72.44	35.77
63.18	48.26	76.14	45.83
58.17	58.29	77.85	35.52
75.05	42.53	77.64	29.22
60.08	58.2	90.77	35.41
50.56	72.17	92.98	42.31
64.16	59.5	82.45	33.55
55.5	81.88	86.47	20.5
55.81	49.8	62.69	31.06
61.6	68.94	56.52	32.52
65.95	72.21	65.24	39.66
71.87	56.92	57.18	23
50.89	65.04	72.74	38.6
61.13	60	74.15	27.62
57.17	67.25	96.33	38.37
54.24	50.47	70.41	20.29
46.12	64.54	56.75	34.25
52.65	79.09	77.27	35.07
66.73	68.27	74.56	24.67
68.41	72.65	85.52	35.3
54.22	70.19	79.92	30.23
61.31	57.2	90.68	28.85
70.68	41.38	79.52	26.75
56.5	64.47	68.62	33.78
56.62	58.69	68	29.14
64.38	83	69.48	32.33
61.5	69.41	81.08	43.42
51.46	49.88	68.98	33.17
67.77	69.74	77.82	24.04
51.38	71.76	70.27	20.3
62.08	71.29	75.66	33.7
73.64	70	65.7	22.85
45.73	70.71	81.04	33.65
52	57.21	72.98	36.49
57	51.67	75.32	32.8
51.65	61.53	80.71	28.09
61.45	76.73	82	31.77
50.62	58.12	77.58	27.22
78.62	58.83	60.48	25.34
95.75	50.29	78.25	27.48
91.31	60.38	50.43	25.6
93	38.67	95.5	24.17
113.27	63.43	79.52	33
93.11	56.12	62	28.3
94.91	61.33	85.57	27.04
82.83	46.6	61.24	17
71.25	44	94.63	21
106	47.25	68.96	26.25
80.25	55	89.02	30.94
90.71	46.12	87.94	19.5
88.5	62.4	69.34	21
108.13	65.83	71.67	18.5
95.79	57.5	66.55	33.9
117.76	91.78	85.24	30.48
113.62	106.88	66.81	22.2
80	0	92.35	27.36
79.88	0	88.25	21.15
86.38	107.23	77.48	29.67
93.24	110.64	78.16	34.67
80.34	94.62	146.38	28
79.67	120.86	166.25	22
60	85.33	147.04	25.88
87.38	0.91	141.85	19.33
88.16	112.37	131.81	35.28
84.41	103.11	136.24	40.83
76.6	81.8	144.33	28.22
74.81	73.09	129.41	19.4
88.79	76.25	140	28
69.2	102.6	135.76	25.26
63.85	96.33	167.3	41.88
63.29	88.88	153.21	40.68
77.29	84.79	142.49	39.61
76.25	104.8	129.65	43.23
54.2	104.71	129.16	37.43
93.61	101	144.26	50.3
103.53	114.05	144.25	50.75
117.79	102.78	135.99	58.48
98.22	101.92	143.7	52.21
64.5	38.25	151.28	49.38
67.38	39.6	165.41	37.19
77.25	50.55	138.14	37.09
56.88	50.35	167.23	44.79
79.69	37.75	164.6	45.71
52.17	62.28	122.2	45.21
54.5	36.29	139.52	53.91
60.17	57.09	129.5	44.33
65.45	40.22	115.47	43.39
64.12	40.68	124.58	54.21
58	42.62	138	43
49.67	51.27	137.38	45.96
59.62	40.78	124.39	45.2
91.52	79.79	142.28	42.3
66.39	77.66	148.69	57.02
61.4	57.97	146.67	50.19
60.06	60.79	151.23	50.5
66.89	62.1	142.12	49.94
42	46.38	152.82	42.71
57.44	47.2	150.41	40
69.5	47.44	136.16	55.3
62.17	39.83	109.16	41.77
83.44	43.7	145.72	42.33
67.3	48.4	140.98	53.36
62.12	38.5	136.24	45.45
62.9	41.86	138.57	41.91
86.12	45.6	132.38	41.86
79.67	48.42	134.1	65.7
93.96	50.18	119.08	45.61
62	59.67	127.38	43.57
59.29	59.73	115.86	45.25
58.29	53.75	134.98	45.68
84.29	55.76	111.03	62.26
75.16	50.79	132.1	43.26
62	38.35	116.14	34.36
65.43	48.19	119.33	47.5
95.08	55.59	144.6	59.94
102.4	45.95	143.97	51.31
101.83	56.88	113.25	53.16
91.86	68.43	152.73	59.68
122.56	65	139.71	52.98
135.05	48.41	131.81	76.84
103.88	78.89	147.45	60.77
89.67	62.77	122.29	69.01
83	62.92	111.33	73.93
55.52	0	100.7	51.98
44.44	0	105.75	55.74
49.94	0	119.1	68.66
51.61	0	109.9	65.24
49.2	0	137.8	57.82
50.67	68.33	128.35	53.17
57.8	0	120.39	39.88
68.08	79.43	124.55	40.77
59.68	82.12	110.89	41.27
62.84	69.53	129.47	38.72
56.3	55.58	144.71	33.38
59.33	51.5	130.25	43.87
51.54	69.33	123.8	38.85
68.78	62.67	113.53	42.45
56.42	45.12	144	43.65
58.57	68.2	142.64	30.46
62.73	76.74	154.53	38.6
67.43	65.33	139.98	38.55
41.36	64.91	131.65	32.5
60	65.77	135.74	39.51
62.48	62.64	120.5	33.12
59.4	70.11	115.13	32
50.56	84.47	103.4	46.4
78.04	83.51	126.71	34.41
37.4	61.14	126.26	42.02
61.83	92.4	113.2	31.87
72.18	0	125.39	40.1
64.97	75.44	141.41	31.96
73.23	88.84	143.43	38.7
61.22	87.36	108.06	34.81
79.1	87.19	110.39	42.03
72.08	55.26	115.83	36.07
65.46	47.78	121.77	35.38
76.69	81.83	123.97	52.69
82.22	78.25	123.8	34.18
89.94	91.09	121.53	39.37
97.56	73.55	120.86	40.77
68.82	88.42	128.92	36.33
73	81.86	133.98	53.59
101.75	51.38	118.23	37.79
68.93	55.6	110.07	51.78
83.53	39.62	138.48	40.65
78.1	67.7	110.04	36.37
87.18	54	145.63	39.89
98.45	63.11	145.33	30.58
105.3	37.14	148.66	32.67
111.28	44.56	136.83	29.08
67.98	54.5	125.18	36.1
85.42	39.92	123.08	33.96
73.4	45.33	140.53	34.07
97.67	42.62	111.02	52.89
101.43	35.6	133.78	47.46
89.38	47.67	112.5	49.47
113.42	40.67	132.2	53.55
83.5	69	125.09	50.89
73.86	64.64	119.02	57.71
74.1	62.85	128.93	43.38
81.27	79.7	121.52	52.7
79.78	78.27	123.69	38.94
80.75	73.75	140.06	46.13
133.6	86.36	134.24	46.22
104.89	101.31	113.03	52.73
77.14	85.21	146.86	48.08
73.2	78.97	139.41	56.59
72.44	98.78	108.27	51.95
103.88	82.19	106.73	52.34
82	66.48	121.81	67.23
67.29	111.12	133	53.18
81.5	91.53	129.73	44.32
84.36	95.7	130.13	67.71
80.92	78.43	121.2	50.61
102.15	74.8	121.12	51.61
94.04	97.75	111.96	46.42
60.73	102.04	110.3	44.74
54.25	88.6	121.89	49.68
79.69	0	133.47	48.44
72.14	0	118.69	59.17
82	0	137.16	52.57
78.58	0	118.1	64.14
73	0	118.61	46.2
84	0	111.63	68.17
77.95	0	106.86	55.58
61.07	0	115.18	72.46
52.2	0	104.85	50.75
62.93	0	100.91	62.73
59.46	0	97.98	43.11
70.33	0	120.54	46.03
54.06	0	112.93	55.23
66.62	0	112.38	42.92
61.09	0	116.38	44.21
68.67	0	110.07	55.42
53.23	0	98.26	56.51
55.25	0	111.65	42.5
65.15	51.25	128	55.74
51.29	68.88	126.9	60.33
48	54.56	130.45	49.76
80.63	62	121.05	58.67
59.45	48.11	108.2	33.96
81.37	49.83	95.25	31.5
74.59	35.33	105	27.73
46.43	47.7	109.98	28.45
72.2	57.27	108.08	28.97
91.25	69.03	99.31	29.38
51.23	56.6	104.33	30.97
59.38	69.12	117.94	28.85
62.11	74.53	128.37	36.89
70.08	39.55	127.13	27.42
57.11	58.5	103.25	33.31
58.33	44.23	106.48	30.04
46.18	47.62	98.31	28.66
79.63	51	114.63	33.2
61.22	53.96	106.23	24.06
65.41	53.77	82.38	32.76
69.59	51.88	94.39	27.37
52.65	49.5	104.51	30.3
67.56	43.94	88.35	29.06
58.15	42.97	100.53	25.53
57.5	49	95.14	30.12
47.33	28	95.31	35.45
47.29	56.28	104.87	44.22
68	68.27	117.41	36.31
61.52	57.79	87.36	36.89
63.41	48.33	93.62	37.94
64.88	55.56	100.71	43.89
67.62	61.65	83.14	38.13
62.58	51.45	101.29	41.93
30	48.22	92.41	36.57
47.5	41.73	90.36	41.96
57.5	50.75	111.61	33.45
73.92	43.16	96.88	59.76
69.58	32.6	96.48	56.45
96.12	51	94.04	59.44
83	47.6	115.87	53.85
80.43	45.25	118.63	39.71
87.22	62.13	117.4	60.83
80	0	123.48	39.94
95.8	0	121.64	43.57
77.67	66.73	115.66	42.62
89.85	64.47	106.41	45.81
78.14	82.14	114.69	42.79
90.5	44.6	129.1	42.54
71.44	55.7	121.97	33.17
64.5	67.46	103.9	41.05
77.29	70.58	124.23	46.6
81.67	61.37	121.9	46.35
78.2	0	146.5	42.75
83.25	61.7	116.3	44.53
74.67	56.5	125.97	46.62
	70.84	148.78	68.1
	50.67	118.64	37.19
	65.29	96.64	38.91
	64.91	98.13	46.43
	69.74	98.97	32.81
	70.86	94.47	36.71
	77.13	88.83	47.92
	62.25	102.4	40.56
	74.42	103.23	46.82
	51.75	106.08	51.47
	52.82	106.25	62.36
	56.08	71.7	46.02
	75.82	96	51.12
	78.61	93.18	48.66
	56.03	101.42	45.28
	69.73	77.04	55.57
	104.48	90.78	60.85
	66.11	86.64	46.59
	72.12	109.28	61.85
	56.19	102.47	41.21
	48.96	94.07	52.74
	62.77	99.2	44.43
	84.27	88.34	42.88
	65.31	113.31	50.36
	57.69	81.83	42.03
	64.18	104.04	57.75
	70.85	103.18	60.45
	84.41	109.92	61.27
	65	97.79	44.97
	47.09	89.66	44.3
	40.25	109	43.67
	60.25	105.49	50.05
	102.85	121.42	50.54
	70.75	97.93	53.8
	92.89	95.79	56.32
	64.14	97.62	52.15
	106.59	84.76	38.04
	60.12	108.91	46.87
	80.85	105.95	51.42
	70.67	91.15	46.56
	68.57	109.89	51.98
	80.6	92.93	65.69
	74.71	91.64	48.61
	98.16	99.16	57.01
	72.67	98.66	69.61
	83.5	90.62	47.17
	76.43	111.59	68.49
	85.54	133.36	48.59
	58.46	102.27	62.39
	89.82	82.85	58.55
	61.33	97.94	49.26
	85.31	95.63	51.42
	80.62	86.45	79.18
	70.11	93.66	54.63
	105.07	99.83	60.53
	124.01	77.52	60.17
	27	93.03	88.86
	107.65	76.06	62.38
	99.44	110.17	50.28
	128.62	97.48	58.06
	0	106.09	56.26
	117.75	111.61	78.78
	33	98.32	59.7
	89.71	103.26	60.14
	103.36	101.23	68.93
	106.33	105.67	32
	115.62	92.4	44.62
	94	104.56	59.92
	105.11	95.33	58.91
	95.78	114.96	66.08
	114.44	105.3	74.72
	130.48	107.26	56
	120.17	112.85	58.46
	98.29	108.45	65.21
	102.73	113.49	72.85
	123.38	114.5	66.48
	23.6	108.22	74.91
	35	107.5	67
	33.9	106.35	69.11
	85.33	103.33	75.98
	99.86	106.06	68.63
	98.38	86.23	75.43
	97.8	77.71	59.55
	97.25	101.25	47.76
	87	122.71	50.91
	110	105.32	57.34
	97.06	109.12	48.35
	107.73	111.8	43.75
	94.8	154.47	43.38
	99.62	119.62	42.66
	0	108.27	49.8
	0	139.86	82.44
	86.48	116.28	51.37
	70.8	98.16	41.46
	87.38	158.85	43.06
	57.78	115.42	59.74
	82.93	107.43	44.48
	70.38	121.88	44.04
	54.6	161.46	42.48
	49.43	117.71	45.43
	66.56	127.02	51.18
	79.77		41.93
	83.48		40.72
	75.78		41.72
	78.93		41.37
	61.64		36.06
	73		34.35
	75.17		55.89
	56.86		37.32
	58.59		34.61
	77.3		36.03
	55.33		53.41
	77		43.6
	45.57		34.2
	85.93		39.36
	48.14		37.26
	60.33		34.59
	60.14		35.39
	67.07		40
	61.74		36.7
	53		36.79
	41.36		41.21
	45.8		38.69
	37.86		38.34
	44.7		44.52
	49		35.19
	51.56		32.34
	53		65.02
	60.11		53.12
	45.6		53.74
	39.36		64.72
	60.53		61.69
	45.33		64.86
	45		63.23
	49.5		70.29
	47.83		65.98
	50.57		59.51
	57.47		51.94
	28.5		72.78
	40		58.88
	55.85		54.35
	71.43		65.42
	50.94		59.1
	58		53.85
	49.79		61.82
	54.93		49.4
	54.4		56.29
	54		53.65
	66.33		55.68
	62.54		49.1
	45.18		51.81
	58.46		56.49
	50.35		50.64
	47.62		45.5
	51.38		71.54
	68.53		57.84
	81.53		69.61
	61.29		62.93
	61.55		42.75
	40.33		52.25
	43.33		56.89
	55.98		46
	61.4		56.28
	59.07		43.11
	44.73		63.49
	56.13		60.5
	57.77		56.69
	44.57		65.39
	56.64		64.67
	56		57.82
	47.33		57.82
	61.19		55.52
	0		55.34
	0		60
	0		69.2
	0		72.48
	0		61.02
	0		52.61
	0		53.23
	0		58.75
	0		50.25
	0		47.96
	62.17		51.36
	81.52		54.04
	60.5		55.27
	57		46.15
	62.83		52.11
	61		43.33
	72.2		47.22
	58		61.78
	60.07		60.04
	62.79		54.72
	65.43		43.47
	0		51.59
	0		46.68
	0		55.79
	0		50.41
	0		61.49
	0		74.85
	0		53.46
	0		54.41
	0		59.23
	0		49.26
	0		40.95
	0		45.79
	0		52.47
	0		55
	0		40.23
	0		63.23
	38.25		50.39
	55.5		33.25
	46.13		50.45
	74.1		35.78
	48		45.25
	62.06		44.42
	42.13		48.81
	63.56		55.17
	52.72		55.27
	70.43		59.85
	42.8		63
	45		51.27
	47.83		65.19
	44.5		85.86
	42.14		51.81
	50.75		43.52
	61.75		52.36
	63.64		43.62
	57.31		60.48
	69.44		44.22
	50		86.67
	62.27		56.25
	61.67		51.53
	67.32		45.23
	0		60.33
	47.69		51.26
	49.43		75.71
	55.12		52.57
	60.08		56.95
	71.15		44.19
	79		70.6
	66.5		54.62
	96.65		49.03
	77.33		59.89
	60.25		56.32
	65.25		65.24
	0		54.62
	64.92		55.36
	70.58		59.02
	55.5
	54.57
	85.64
	74.88
	52.14
	57.17
	75.44
	74.14
	0
	0
	0
	0
	0
	0
	0

## Sheet: Figure 2e
		TOTAL			Misaligned			lagging+bridges			Total number of cells
		dsLacZ	dsBAF		dsLacZ	dsBAF		dsLacZ	dsBAF		dsLacZ	dsBAF
		14	17		7	7		7	6		96	25
		2	78		1	53		1	25		9	152
TOTAL		16	95		8	60		8	31		105	177
%		15.2381	53.6723		7.61905	33.8983		7.61905	17.5141

## Sheet: Figure 3b
BAF levels
GFP::CENP--CR		GFP::CENP-CDFIMR
dsLacZ	dsCenp-C	dsLacZ	dsCENP-C
95.844	95.514	38.923	111.559
118.062	89	49.808	134.912
69.742	96.75	56.577	69.529
124.226	60.625	92.4	106.059
114.355	71.156	69.983	69
171.735	85.235	52.027	84.324
133.676	132.269	60.946	61.412
85.781	161.231	71.676	86.81
134.588	118.423	50.731	104.531
86.324	75.048	62.385	33
93.118	122.769	42.346	37.231
107.5	117.808	89.672	73.75
146.382	82.769	64.942	78.562
97.529	199.062	97.29	45.192
70.029	201.844	80.973	34.731
105.941	178.281	60.977	74.094
109.029	55.906	61.531	58.346
165.712	73.344	66.531	46.923
172.231	86.038	50.062	48.808
137.5	101.762	88.25	88.5
105.98	53.381	157.531	43.812
79.622	90	82.406	57.381
145.811	108.667	113.523	18.333
131.25	78.118	66.062	25.333
153.077	113.5	51.594	67.286
79.596	96.5	82.969	68.667
110.135	84.885	109.969	27.9
117.615	101.062	89.706	28
91.577	65.923	107.5	16.068
82.323	110.577	119.023	23.545
111.5	88.885	31.841	14
81.923	109.577	38.838	51.381
65.5	160.905	110.559	14.905
49.423	114.857	73.676	53.857
70.692	88.905	76	79.1
80.5	52.962	73.906	65
68.795	104.654	49.375	73.571
57.097	86.885	77.577	87.562
90.226	56.143	117.062	101.622
134.865	97.962	23.096	110.838
122.054	97.192	50.278	79.375
154.676	75.429	46.781	114.5
52.514	75.524	39.406	131.281
95.486	43.476	171.857	121.719
64.595	134.147	229.875	136.559
133.459	147.875	169.649	144.882
79.514	71.3	102.794	19.531
69.541	92.2	148.188	8.781
89.529	95.85	192.19	15.031
105.451		127.188	9.462
80.409		100.438	12.912
76.977		69.938	12.692
52.818			37.344
89.977			69.062
45.719			28.095
66.344			156.438
125.031			43.912
128.838			120.147
113.568			38
66.162			48.857
89.135			36.833
48.135			14.972
98.73			22.062
137.676			53.731
182.545			23.808
134.727			54.038
131.682
71.559
80.757
124.622
153.054
130.328
117.969
146.656
78
124.844
93.406
85.969
148.882
149.559
140.971
141.353
127.162
173.865
174.676
88.125
124.781
139.375
61.5
100.719

## Sheet: Figure 3d
		INPUT	CENP-C		RATIO
	EXP1
GFP::CENP-CR	dsLACZ	46.9	145.8	3.10874	1
	dsCenp-C	34	120	3.52941	1.13532
GFP::CENP-CDFIMR	dsLACZ	19	122	6.42105	1
	dsCenp-C	24.7	90	3.64372	0.567465
	EXP2	IMPUT	CENP-C
GFP::CENP-CR	dsLACZ	214	146	0.682243	1
	dsCenp-C	206	124	0.601942	0.882298
GFP::CENP-CDFIMR	dsLACZ	206	137	0.665049	1
	dsCenp-C	205	86	0.419512	0.630799
GFP::CENP-CR	dsLACZ				1
	dsCenp-C				1.00881
GFP::CENP-CDFIMR	dsLACZ				1
	dsCenp-C				0.599132

## Sheet: Figure 3h
	dsLACZ	pMT-NHK1	dsNhK1
exp1	1	0.39	2.06
exp2	1	0.47	1.27
exp3	1	0.5	2.24
mean	1	0.453333	1.85667
st.dev	0	0.046428	0.421294

## Sheet: Figure 4b
				dsLACZ				dsCenp-C
				GFP::CENP-CR	GFP::CENP-CDFIMR	GFP::CENP-CDFIMR; GBP::FLAG:BAF		GFP::CENP-CR	GFP::CENP-CDFIMR	GFP::CENP-CDFIMR; GBP::FLAG:BAF
EXP1	exp1	Perichrom. BAF		4	12	4		6	18	23
		No pericrhom BAF		35	32	8		37	37	42
EXP2	exp2	Perichrom. BAF		3	21	5		2	28	13
		No pericrhom BAF		13	40	25		21	12	36
EXP3	exp3	Perichrom. BAF		3	6	5		2	13	8
		No pericrhom BAF		16	21	33		14	13	32
EXP4	exp4	Perichrom. BAF				7			11	7
		No pericrhom BAF				21			12	19
TOTAL	total	Perichrom. BAF		10	39	21		10	70	51
		No pericrhom BAF		64	93	87		72	74	129
		% Perichrom BAF		13.5135	29.5455	19.4444		12.1951	48.6111	28.3333

## Sheet: Figure 4c
cenBAF intensity
GFP::CENP--CR dsCenp-C	GFP::CENP-CDFIMR dsCenp-C
	- perichrom	+perichrom
95.514	111.559	105
89	134.912	37.231
96.75	69.529	32.619
60.625	106.059	96.476
71.156	69	52.382
85.235	84.324	78.088
132.269	61.412	51.19
161.231	86.81	15.714
118.423	73.75	30.595
75.048	78.562	14.206
122.769	45.192	10.333
117.808	34.731	73.861
82.769	74.094	22.154
199.062	58.346	61.5
201.844	46.923	4.781
178.281	48.808	19.562
55.906	88.5	8.781
73.344	43.812	21.219
86.038	57.381	10.147
101.762	18.333	15.806
53.381	25.333	32.091
90	67.286	83.864
108.667	68.667	79
78.118	27.9	79.952
113.5	28	50.471
96.5	16.068	36.029
84.885	79.1	15.941
101.062	65	56.676
65.923	73.571	42.097
110.577	87.562	24.029
88.885	101.622	20.824
109.577	110.838	38.844
160.905	79.375	28.406
114.857	114.5	54.375
88.905	131.281
52.962	121.719
104.654	136.559
86.885	144.882
56.143	37.344
97.962	69.062
97.192	28.095
75.429	156.438
75.524	43.912
43.476	120.147
134.147	38
147.875	48.857
71.3
92.2
95.85

## Sheet: Figure 5b
			dslacz 3d	dsMTS 3d	dsLACZ 6d	dsFlfl 6d	dsFlfl + dsMTS 6d
EXP1	BAF no perchrom.		14		7
	BAF perichrom.		2		5
EXP2	BAF no perchrom.		61	58	53		78
	BAF perichrom.		6	11	18		27
EXP3	BAF no perchrom.		22	24	36	6	15
	BAF perichrom.		4	3	0	7	6
EXP4	BAF no perchrom.		35	23	15	7	21
	BAF perichrom.		1	1	8	19	2
EXP5	BAF no perchrom.			24	23	8	8
	BAF perichrom.			4	4	18	0
EXP6	BAF no perchrom.				20	8
	BAF perichrom.				3	11
EXP7	BAF no perchrom.		19	17	7	7	20
	BAF perichrom.		6	1	8	12	13
EXP8	BAF no perchrom.				20	9
	BAF perichrom.				16	53
EXP9	BAF no perchrom.				26	9
	BAF perichrom.				13	8
	BAF perichrom		19	20	75	128	48
	Total cells		170	166	282	182	190
	% perichrom		11.1765	12.0482	26.5957	70.3297	25.2632

## Sheet: Figure 5d
		anti-BAF			anti-pBAF
		dsLacZ	dsFLFL		dsLacZ	dsFLFL
exp1		11	24		0	2
exp2		2	7		0	1
exp3		5	11		0	0
total perichriom.		18	42		0	3
Non perichrom.		89	45		31	26
Total cells		107	87		31	29
% perichrom		16.8224	48.2759		0	10.3448

## Sheet: Figure 5f
		TOTAL			1p			2p			TOTAL				1p				2p
		dsLacZ	dsMTS		dsLacZ	dsMTS		dsLacZ	dsMTS		dsLacZ	dsFLFL	dsFLFL + MTS		dsLacZ	dsFLFL	dsFLFL + MTS		dsLacZ	dsFLFL	dsFLFL + MTS
exp1		1	1.43648		1	2.27797		1	1.13408		1	0.882381	1.38533		1	0.152342	1.90451		1	1.13649	1.20462
exp2		1	1.70091		1	2.03118		1	1.55841		1	0.75	1.04528		1	0.4	1.34		1	1.34468	1.03486
exp3		1	1.38977		1	1.61954		1	0.983981		1	0.75	1.08743		1	0.448365	1.23205		1	1.16209	1.03688
mean		1	1.50905		1	1.97623		1	1.22549		1	0.794127	1.17268		1	0.333569	1.49219		1	1.21442	1.09212
st.dev		0	0.167787		0	0.332636		0	0.297927		0	0.0764301	0.185364		0	0.1588	0.36114		0	0.113534	0.0974355

[truncated: 15 more sheets: Figure 6b, Figure6d, Figure 7b, Sup1d, Sup4b, Sup4d, Sup6b, Sup7b, Sup7d, Sup7f, Sup8b, Sup9d, Sup9f, Sup9h, Sup10b]
