# Supplementary material for: A fraction of barrier-to-autointegration factor (BAF) associates with centromeres and controls mitosis progression
Source: Commun Biol. 2020 Aug 19;3:454. doi: 10.1038/s42003-020-01182-y (PMC7438335; doi:10.1038/s42003-020-01182-y)
Supplement: Supplementary file 12 — Supplementary Data 2 [file 42003_2020_1182_MOESM12_ESM.xlsx]

## Sheet: read_count_stagger
		HaOH								positive
Target Gene Symbol	sgRNA-Seq	0nt	1nt	2nt	3nt	4nt	6nt	7nt	8nt	0nt	1nt	2nt	3nt	4nt	6nt	7nt	8nt
A1BG	CATCTTCTTTCACCTGAACG	0	1	0	0	1	4	3	2	0	0	1	0	1	1	1	2
A1BG	CTCCGGGGAGAACTCCGGCG	0	1	1	0	1	0	1	0	0	1	1	0	1	2	0	1
A1BG	TCTCCATGGTGCATCAGCAC	0	0	0	0	0	0	0	0	0	0	0	0	0	0	0	0
A1BG	TGGAAGTCCACTCCACTCAG	0	0	0	0	0	0	0	0	0	0	3	0	2	0	3	0
A2M	ACTGCATCTGTGCAAACGGG	0	0	4	3	3	1	4	1	0	2	1	3	0	4	1	2
A2M	ATGTCTCATGAACTACCCTG	0	6	1	5	5	0	6	2	0	3	1	1	0	1	2	3
A2M	TGAAATGAAACTTCACACTG	0	2	0	1	0	0	3	0	0	4	5	2	2	3	0	3
A2M	TTACTCATATAGGATCCCAA	0	4	3	7	1	4	6	4	0	0	0	0	0	0	0	0
NAT1	CGGAAGACACAAGGCACCTG	0	0	2	2	5	1	0	1	0	0	0	0	0	0	0	0
NAT1	GAACCTTAACATCCATTGTG	0	0	0	0	0	0	0	1	0	1	2	1	2	1	1	1
NAT1	GTTGTGAGAAGAAATCGGGG	0	0	0	0	1	0	1	1	0	0	0	0	0	0	0	0
NAT1	TTGGACGCTCATACCAGATG	0	1	0	2	0	2	0	1	0	1	3	1	2	0	1	0
NAT2	ATTGTAAGAAGAAACCGGGG	0	0	0	0	0	0	0	0	0	0	0	0	1	2	0	2
NAT2	TAACAAATACAGCACTGGCA	0	0	0	0	1	1	0	0	0	1	1	2	1	4	3	1
NAT2	TAGAGGCTGCCACATCTGGG	0	0	0	1	3	2	0	0	0	0	0	0	0	0	0	0
NAT2	TGTGGTCTGAAAACCGATTG	0	2	0	3	0	1	3	1	0	1	1	1	2	0	0	1
SERPINA3	CCCAAGATACTCATCAGTCA	0	1	0	2	3	1	0	3	0	0	0	0	0	0	0	0
SERPINA3	CGTTGGCGGAGGCTAATCCG	0	0	0	0	0	0	0	0	0	0	0	0	0	0	0	0
SERPINA3	GAGTTGCTCTTTGACAAACA	0	0	0	0	0	0	0	0	0	3	0	1	6	3	0	2
SERPINA3	GTGGTGGAGCTGAAGTACAC	0	0	2	4	1	0	1	0	0	0	0	0	0	0	0	0
AADAC	AAGTCTGAAGCACTAAGAAG	0	3	4	2	5	2	2	2	0	1	1	0	1	0	2	1
AADAC	ATGTATATAATGCCTTAAGG	0	2	3	2	1	4	1	2	0	0	1	0	0	0	0	0
AADAC	ATTTCTATCCAAATCACTCA	0	4	3	1	0	5	2	1	0	1	3	3	3	3	0	1
AADAC	GGTATTTCTGGAGATAGTGC	0	2	2	0	1	4	1	2	0	0	0	0	0	0	0	0
AAMP	AAGATGACAAAGCCTTCGTA	0	1	2	1	0	1	1	1	0	4	1	2	0	3	2	0
AAMP	AGGTGACCTCGCTATCGTCG	0	0	2	0	1	0	3	1	0	1	0	4	1	1	2	0
AAMP	TGAGTGGCCTCTTGAAAGTG	0	0	0	0	0	0	0	0	0	0	0	0	1	1	0	1
AAMP	TGGATGTGGAAAGTCCCGAA	0	5	0	1	3	3	2	1	0	0	2	1	2	1	0	3
AANAT	ACCTTCACGCTCGATCTCAA	0	15	1	6	5	9	9	3	0	7	6	9	4	3	5	2
AANAT	GCCCTCCTCGAACCAGCCCA	0	0	0	0	0	0	0	0	0	1	0	1	1	0	0	0
AANAT	GGTGAGGCAGCGAAACTCAC	0	4	1	4	4	1	3	1	0	1	0	1	1	1	0	0
AANAT	GTGGCGCCGCTGACAGCTCG	0	5	4	1	5	6	2	1	0	0	0	0	0	0	0	0
AARS	CCAAGAAAAGCATTGACACA	0	6	5	4	2	4	4	3	0	2	4	3	1	0	3	2
AARS	GGAGGCCAGATCTATGACGA	0	2	4	2	3	3	2	0	0	0	0	0	0	0	0	0
AARS	TCAGAATGTGCGTAGCTGTG	0	0	5	1	6	0	3	1	0	3	1	1	1	0	2	2
AARS	TTGGTGCTGAGGATGCCGAT	0	1	0	2	4	0	3	0	0	3	2	2	0	0	0	0
ABAT	CCTTAAAGACCATCTTCATG	0	0	0	0	0	0	0	0	0	0	0	0	0	0	0	0
ABAT	GAAAGAAGTCATCGGATGCG	0	2	2	2	1	3	3	3	0	0	0	0	0	0	0	0
ABAT	GTGAATGGCTTTAGAGTGCG	0	0	0	1	0	0	1	1	0	1	0	1	0	1	0	1
ABAT	TGCAATTACGAAGAGAGCCG	0	0	0	0	0	0	0	0	0	0	0	0	0	0	0	0
ABCA1	AATGCAGAGAAAGCTATCTG	0	3	1	1	0	1	1	0	0	1	1	0	0	0	0	0
ABCA1	GGACACGCCCAGCTTCAAGT	0	1	0	1	1	0	2	1	0	1	1	0	1	0	0	1
ABCA1	GTGGCATGGCAGGACTACGT	0	0	0	0	0	0	0	0	0	0	0	0	0	0	0	0
ABCA1	TTGGACAGCCCAAGACATCG	0	1	4	3	1	3	0	0	0	0	0	0	0	0	0	0
ABCA2	CATGTACGTGGCGATCCGAG	0	0	1	3	1	3	2	1	0	4	3	5	0	1	2	3
ABCA2	CTTGTGTGGCAACAACCGGT	0	0	0	1	0	1	0	0	0	0	0	0	0	0	0	0
ABCA2	GATGTCGTGCCCGTAGATGG	0	0	0	0	0	0	0	0	0	2	2	1	1	3	0	0
ABCA2	TAGGGGATGAAATTGCCACG	0	0	0	0	0	0	0	0	0	0	0	0	0	0	0	0
ABCA3	AATGCGCATTTACTGACCGA	0	1	1	0	0	1	1	0	0	1	1	3	2	1	0	0
ABCA3	ACCTACGGTTCAGTTACACA	0	4	3	2	3	0	1	2	0	3	2	1	0	2	0	2
ABCA3	AGTGGACGGGCATACATCAG	0	0	6	8	3	6	6	5	0	6	4	4	6	5	6	4
ABCA3	CCTCCTGAGTCCCGTCAACG	0	2	1	2	7	2	3	1	0	3	0	0	1	2	0	0
ABCB7	AGTCATTAAAAAGTATCACA	0	0	2	1	0	1	3	0	0	1	0	5	2	0	0	0
ABCB7	CACACCACAGACAGCTACCG	0	5	4	4	0	1	6	5	0	0	0	0	0	0	0	0
ABCB7	GATTAAATACCAAAGCACTC	0	4	3	1	3	2	2	0	0	1	1	0	1	0	2	1
ABCB7	TCACAGTTGCAGTCACACGG	0	0	1	0	0	1	0	0	0	0	0	0	0	0	0	0
ABCF1	CTGCAGAGGCCAAAGCACGG	0	6	6	7	5	5	5	5	0	0	0	0	0	0	0	0
ABCF1	GATGGAGTATGAGCGCCAAG	0	0	2	1	6	4	3	5	0	4	2	4	1	4	4	2
ABCF1	GCAACACATCAATGTTGGGA	0	4	0	1	3	1	1	1	0	1	1	0	0	0	1	0
ABCF1	TGTAATTGCCCCTATAGTAG	0	2	1	0	3	1	1	0	0	0	0	0	0	0	0	0
ABCA4	AAAGACCGAGCCCCTAACAG	0	0	1	2	2	0	1	0	0	2	3	2	3	0	0	0
ABCA4	AGCACCATACCCGCAAACAG	0	0	2	1	1	1	0	0	0	1	0	2	2	1	1	0
ABCA4	AGGGTGTTGAGTTGCCACAG	0	0	0	0	0	0	0	0	0	0	0	0	0	0	0	0
ABCA4	GATCCGAATGGACATAGACG	0	1	0	2	1	0	1	0	0	1	2	1	2	2	2	1
ABL1	CTTAGGCTATAATCACAATG	0	0	0	0	0	2	1	0	0	0	0	0	0	0	0	0
ABL1	GGTTCATCATCATTCAACGG	0	4	0	0	0	0	0	0	0	2	2	2	0	1	0	1
ABL1	TCAGTGATGATATAGAACGG	0	1	1	0	0	1	2	0	0	0	0	0	0	0	0	0
ABL1	TTGCTCCCTCGAAAAGAGCG	0	7	1	1	0	2	1	2	0	0	3	4	4	0	0	1
AOC1	CAGACCAAGTACCTCGATGT	0	1	2	1	0	2	1	2	0	0	0	0	0	0	0	0
AOC1	GCTGTATGATAAGCCAACTG	0	0	0	0	0	0	0	0	0	0	0	0	0	0	0	0
AOC1	GGCAACGCTGTGCTCTACGG	0	0	0	0	0	0	0	0	0	0	0	0	0	0	0	0
AOC1	GTGGCTTCAACTTCTATGCG	0	1	1	2	2	3	2	1	0	0	0	0	0	0	0	0
ABL2	AACCTCTGTAATGACGACGG	0	0	0	0	1	0	3	2	0	1	0	1	0	2	1	1
ABL2	GGTTCAACATCACAACCATA	0	8	4	7	1	2	5	2	0	0	4	5	1	0	3	1
ABL2	TATCGAATGGAACAGCCTGA	0	0	0	0	0	0	0	0	0	0	0	0	0	0	0	0
ABL2	TGTACACCATCACTCCACAG	0	2	2	2	1	0	1	2	0	0	0	0	0	0	0	0
ABO	AGCCAAAGGTGCTGACACCG	0	3	0	1	1	0	0	1	0	0	0	0	0	0	0	0
ABO	ATGGAGTTCCGCGACCACGT	0	5	2	3	0	3	0	2	0	0	0	0	0	0	0	0
ABO	CCGGTCCCCAGCGTCACGCG	0	0	0	2	0	0	1	0	0	0	0	0	0	0	0	0
ABO	TGATCAGTGACTTCTGCGAG	0	0	1	1	1	0	1	0	0	0	3	2	4	1	1	0
ABR	CAAGAGTGAAATCCAGAAGG	0	0	3	1	0	3	1	1	0	0	0	0	0	0	0	0
ABR	CTGCAGTGACAACGCCCAAG	0	0	0	0	0	0	0	0	0	0	0	0	0	0	0	0
ABR	GAGGCTTGACACTCACGTGT	0	2	0	1	2	0	1	0	0	0	0	0	0	0	0	0
ABR	TACTGTCCTCGGACTACGAG	0	0	0	0	0	0	0	0	0	0	0	0	0	0	1	0
ACAA1	AGCGCGAAGTAATATTTCCA	0	0	0	0	0	0	0	0	0	0	0	0	0	0	0	0
ACAA1	CTGCCGAGAGAAGCTCGTCG	0	0	2	0	1	1	1	2	0	1	0	2	2	1	0	0
ACAA1	GCCCTTGTCATCATGGACCG	0	1	2	2	0	2	1	1	0	0	0	0	0	0	0	0
ACAA1	TCAATAGACAGTGTTCGTCG	0	1	1	0	1	4	0	2	0	0	0	0	0	0	0	0
ACACA	AATGCATGCGGTCTATCCGT	0	9	5	3	6	4	7	6	0	2	4	3	4	5	2	2
ACACA	CCAGAGTCCCACATTCCCTG	0	0	0	0	1	0	1	1	0	1	3	3	2	1	3	2
ACACA	TATTTGCCTAGGTACCGAAG	0	0	2	2	0	0	2	4	0	2	2	1	3	1	2	1
ACACA	TGATGGGTCCATGATAACCG	0	1	1	1	1	0	0	2	0	0	3	1	2	3	2	1
ACACB	AAAGCGTGTGACAAACTCAG	0	1	2	1	1	3	1	4	0	0	2	1	1	0	0	0
ACACB	ACAACGACATCGACACCGGG	0	4	8	2	5	2	7	3	0	1	2	3	4	0	3	1
ACACB	GAACTCGAATATGGCCAGCG	0	0	0	0	0	0	0	0	0	4	1	3	0	1	0	2
ACACB	GTCGGAGTCCATAATCCACA	0	0	3	1	3	1	1	1	0	1	1	3	4	1	2	2
ACADL	CAGAAAAAGGCTAATACCAT	0	1	1	3	1	1	0	0	0	3	0	2	2	1	3	1
ACADL	CTCCTCCCAGACAATAGCTG	0	1	1	0	0	0	2	1	0	0	0	0	0	0	0	0
ACADL	GCCACTTACTCTGAGTGATG	0	2	0	0	0	1	2	0	0	4	2	6	1	2	2	4
ACADL	TAAAATGGGATTAAAAGCCC	0	0	0	0	0	1	1	0	0	0	0	1	0	0	0	0
ACADM	AAGATGTGGATAACCAACGG	0	0	0	0	0	0	0	0	0	0	0	0	0	0	0	0
ACADM	AATTGGCTTATGGATGTACA	0	2	0	4	1	5	3	2	0	0	0	0	0	0	0	0
ACADM	ATTGTGGAAGCAGATACCCC	0	2	1	1	1	3	0	1	0	1	4	5	3	3	5	3
ACADM	GTATTTGGGGAGAATGACTG	0	1	2	0	1	2	0	2	0	1	1	1	0	0	0	0
ACADS	ACACACCATCTACCAGTCTG	0	2	5	2	3	0	4	4	0	0	0	0	0	0	0	0
ACADS	GACACTCATGATGACTCCGG	0	3	0	0	1	1	0	1	0	3	1	0	2	2	3	4
ACADS	GGCAGGTACCTGGTTCGCTG	0	2	0	1	0	0	0	0	0	0	0	0	0	0	0	0
ACADS	TAAGGAACATCTCTTCCCAG	0	1	1	1	0	1	0	0	0	0	1	2	0	0	3	1
ACADSB	AGCCAAAGTTGATGCATCTG	0	2	2	2	2	2	1	1	0	1	2	0	0	1	0	0
ACADSB	ATGGAGAAATCAGTAATACA	0	1	0	0	1	1	0	0	0	0	0	0	0	0	0	0
ACADSB	ATTGAGTAGAGCTTCTGACT	0	0	0	0	0	0	0	0	0	0	0	0	0	0	0	0
ACADSB	TTCGAATGTTAACGGGCAGG	0	0	0	0	0	0	0	0	0	0	0	0	0	0	0	0
ACADVL	CACTAATCGTACCCAGTTTG	0	1	0	1	0	1	0	0	0	0	0	0	0	0	0	0
ACADVL	GTCTAACCGAGCCCTCAAGC	0	1	1	1	2	2	0	2	0	0	0	0	0	0	0	0
ACADVL	GTGGAGGAGACCACTTGGCA	0	0	0	0	0	0	0	0	0	0	0	0	0	0	0	0
ACADVL	TCCTGGTCAGAGCGTCAGAG	0	0	0	0	0	0	0	0	0	0	1	2	1	2	2	1
ACAT1	CTGCCTAAAAAAGATCCAAT	0	0	0	0	0	0	0	0	0	0	0	0	0	0	0	0
ACAT1	GAAGTGAAAGAAGCATACAT	0	0	0	0	0	0	0	0	0	0	0	0	0	0	0	0
ACAT1	GAGGATCAACACCATATGGT	0	0	1	1	1	2	0	0	0	1	1	0	1	0	0	1
ACAT1	TTCTGCGCAGGATGTGATGG	0	1	1	2	1	1	1	0	0	0	0	0	0	1	0	1
ACAT2	CCTGTTAGACAAGCCAGTGT	0	1	0	1	0	0	0	0	0	0	0	0	0	0	0	0
ACAT2	GCAGTCCAGTCAATAGGGAT	0	1	0	1	1	0	0	0	0	0	0	0	0	0	0	0
ACAT2	GTTCTCAAGTAAGCCAAGTG	0	0	0	0	0	0	0	0	0	0	0	0	0	0	0	0
ACAT2	TCTATGTTGCTCCCATGGCG	0	2	1	0	1	2	0	0	0	2	2	0	1	0	0	0
ASIC2	CTGGAGTTCCTGCACCGTGT	0	4	4	3	2	1	6	4	0	0	0	2	2	0	1	2
ASIC2	GAAGCCATTCAGGTTACAGA	0	0	1	0	0	1	0	0	0	0	3	5	1	1	0	0
ASIC2	GAGGAAACGACATTTGAAGC	0	0	0	0	0	0	1	1	0	2	0	1	2	0	1	1
ASIC2	TTTACAGCATCACCGCCTGT	0	0	3	2	5	0	2	2	0	1	0	0	1	0	1	0
ASIC1	AAGTGCTACACGTTCAACTC	0	2	6	0	8	5	4	3	0	1	2	0	1	1	0	0
ASIC1	CCATGTCACCAAGCTCGACG	0	2	0	0	1	0	1	0	0	0	0	0	0	0	0	0
ASIC1	CTTCAGAGACAGCCGCTCGT	0	0	0	1	1	1	2	1	0	3	2	2	6	2	0	1
ASIC1	TGAGATACCAGACACACAGA	0	0	1	3	3	1	1	1	0	0	0	0	0	0	0	0
ACHE	GGTGTCCATGAACTACCGGG	0	0	0	0	0	0	0	0	0	0	0	0	0	0	0	0
ACHE	TATGTGGACACCCTATACCC	0	5	3	0	2	1	1	3	0	0	0	0	0	0	0	0
ACHE	TGGTGGGAATGACACAGAGC	0	1	0	0	2	0	0	0	0	3	2	2	1	1	0	0
ACHE	TGTCCTCGTCTGGATCTATG	0	0	0	1	0	0	2	3	0	0	0	0	0	0	0	0
ACLY	AGAGCAATTCGAGATTACCA	0	2	0	0	2	1	2	0	0	0	0	0	0	0	0	0
ACLY	CGGTCACCTGTACACGACAG	0	0	0	0	0	0	0	0	0	0	0	0	0	0	0	0
ACLY	GACCAGCTGATCAAACGTCG	0	1	0	0	0	0	0	0	0	0	2	0	1	0	0	0
ACLY	GCCAGCGGGAGCACATCGGT	0	0	0	0	0	0	0	0	0	0	0	0	0	0	0	0
ACO1	CCTGCCCCTAACATCACAGA	0	0	0	0	0	0	0	0	0	0	0	0	0	0	0	0
ACO1	CTTGGTGTCTAGGTTTGACG	0	0	0	0	0	0	0	0	0	0	0	0	0	0	0	0
ACO1	TTATTACCCAGACAGCCTCG	0	0	2	0	1	2	2	1	0	0	2	0	1	0	1	2
ACO1	TTGCATATGCTATTACTAAG	0	1	2	3	1	1	0	2	0	0	0	0	0	0	0	0
ACR	AAGCGCCCACACGAAATGGG	0	0	0	0	0	0	0	0	0	0	0	0	0	0	0	0
ACR	CCCCGACACTTACTCACACG	0	1	1	1	2	0	1	1	0	3	0	0	2	1	0	0
ACR	GAAAGCGCCTATGTGGTCGT	0	3	2	0	0	1	3	2	0	0	0	0	0	0	0	0
ACR	TAATGTGCATGACTGGAGAC	0	0	0	0	0	0	0	0	0	0	0	0	0	0	0	0
ACO2	ATCTTCTCCGAGAGTGTCAG	0	3	9	2	9	5	3	2	0	2	2	1	2	2	4	1
ACO2	GTCTCAATAGGACATCAACC	0	5	2	0	3	5	5	3	0	3	1	1	1	3	2	2
ACO2	GTGCAGCTACCAATTAGACC	0	1	5	4	4	3	2	2	0	4	1	2	1	2	7	0
ACO2	TCTCGGGGTTTGCGTCGTTG	0	0	0	0	0	0	0	0	0	0	0	0	0	0	0	0
ACOX1	ACCTATCACCGGATTAACGA	0	2	2	1	2	2	0	4	0	0	3	4	2	3	2	1
ACOX1	CTGTGGTTTCCAAGCCTCGA	0	4	2	1	6	3	3	3	0	0	3	0	1	0	1	1
ACOX1	GCGCCGCCGAGAGATCGGTG	0	0	0	0	0	0	0	0	0	0	0	0	0	0	0	0
ACOX1	TGGCATTGAAGCATGTCGGA	0	3	2	2	5	2	4	1	0	0	0	0	0	0	0	0
ACP1	ACATAGTATATAATCAAATG	0	0	1	0	0	1	0	3	0	0	0	0	0	0	0	0
ACP1	ACCCAGACACACAAACAGCA	0	3	0	2	0	1	1	1	0	0	1	0	0	1	0	1
ACP1	GGAACCCCCCTGACTACCGA	0	6	3	3	6	0	3	3	0	0	0	0	0	0	0	0
ACP1	GGGGTTCCCTATCTCATACC	0	0	0	0	0	0	0	0	0	0	0	2	0	0	0	2
ACP2	ACATGGTGGCCAACGAGACA	0	1	1	1	2	2	0	1	0	0	0	0	0	0	0	0
ACP2	ACCAGTGAAGACATATCCCA	0	0	3	1	3	1	0	0	0	0	0	0	0	0	0	0
ACP2	CACCTCTTATCACCGGCAAG	0	1	1	0	1	0	1	0	0	0	0	0	0	0	0	0
ACP2	TTCTGCAGCTGCTCATAACG	0	0	0	0	0	0	0	0	0	0	0	0	0	0	0	0
ACP5	ACCCACGGCTACAAAGCGCA	0	1	3	2	0	0	0	0	0	0	0	0	0	0	0	0
ACP5	CTGGACACAGTGACACTATG	0	5	6	3	4	4	5	5	0	2	3	4	1	1	3	0
ACP5	GCTCGGCTATGGACCACACG	0	0	1	1	0	1	1	0	0	0	0	0	0	0	0	0
ACP5	GTACCAGGGCACTTTGCGAA	0	0	0	2	3	0	2	0	0	0	0	0	0	0	0	0
ACPP	AAAGGCAGGTATAGCAACTG	0	0	0	0	1	2	2	0	0	0	0	0	0	1	0	0
ACPP	ACTCCTTGGCTAGTACACTT	0	1	0	1	1	2	2	1	0	0	1	0	1	0	0	0
ACPP	CTACGACCCTTTATATTGTG	0	0	0	2	0	0	2	2	0	0	7	3	2	0	2	1
ACPP	GCCATGAGGATTCCTTTATG	0	0	1	0	0	0	0	0	0	2	1	1	1	1	1	0
ACRV1	CCTGACTCAAGCTCACTCAA	0	0	0	0	0	0	0	0	0	0	0	0	0	0	0	0
ACRV1	GCTGAAGGTGAGCATACTGT	0	0	0	0	0	0	1	0	0	0	1	0	0	3	1	1
ACRV1	TGGTTCAAGCAAGCACACTG	0	2	2	7	5	3	4	1	0	1	6	0	2	5	4	1
ACRV1	TTCAGGTGAGCACGCTTCAG	0	0	0	0	0	0	0	0	0	0	0	0	0	0	0	0
ACTA1	CTTCTACAACGAGCTTCGCG	0	0	1	0	2	0	1	0	0	0	0	0	0	0	0	0
ACTA1	GGGTCAGAAAGATTCCTACG	0	0	0	0	1	1	1	0	0	0	4	1	0	0	2	1
ACTA1	GGTGAAAGCCGGCTTCGCCG	0	0	0	1	2	1	0	0	0	0	0	0	0	0	0	0
ACTA1	TCAGGTAGTCGGTGAGATCG	0	0	0	0	0	0	0	0	0	0	0	0	0	0	0	0
ACTA2	CATGTATGTGGCTATCCAGG	0	0	0	0	0	0	0	0	0	0	0	0	0	0	0	0
ACTA2	GAAGCTCATTGTAGAAAGAG	0	0	0	0	0	0	0	0	0	0	0	0	0	0	0	0
ACTA2	GACGTCCCAGACATCAGGTG	0	3	0	0	0	1	0	0	0	0	2	1	0	0	0	0
ACTA2	GGCCTCACCAGTAGTAACGA	0	1	0	0	0	1	0	0	0	0	0	0	0	0	0	0
ACTB	AAGAGCTACGAGCTGCCTGA	0	1	0	0	1	1	0	0	0	0	0	0	0	0	0	0
ACTB	CGTACAGGGATAGCACAGCC	0	2	4	4	1	3	2	1	0	0	0	0	0	0	0	0
ACTB	GGATTCCTATGTGGGCGACG	0	6	0	0	5	0	2	1	0	0	0	0	0	0	0	0
ACTB	TCACCTGGGTCATCTTCTCG	0	2	2	4	5	2	2	2	0	4	0	3	0	2	4	2
ACTC1	CGATGGACGGGAAGACAGCG	0	3	2	2	3	2	1	0	0	3	2	1	1	0	0	0
ACTC1	CTGGGCTTCATCACCTACGT	0	2	0	5	2	2	4	0	0	2	3	1	0	0	3	0
ACTC1	GGTACGGCCAGAAGCATACA	0	2	1	1	3	4	0	2	0	2	1	3	0	4	0	1
ACTC1	TCTTCATGAGGTAGTCAGTG	0	4	0	1	1	1	2	0	0	4	4	2	5	2	8	1
ACTG1	AGCTGTAGCCTCGCTCAGTG	0	2	2	3	1	2	3	3	0	3	1	1	0	1	3	2
ACTG1	ATGGAAGGAAACACGGCTCG	0	0	0	0	0	0	0	0	0	0	0	0	0	0	0	0
ACTG1	CAACAGAGAGAAGATGACTC	0	0	1	1	1	1	2	0	0	0	0	0	0	0	0	0
ACTG1	CTTCTACAACGAGCTGCGCG	0	0	0	0	0	0	0	0	0	0	1	1	1	1	1	0
ACTG2	AGAGCTATGAGCTGCCAGAT	0	4	6	1	2	3	4	0	0	1	2	3	0	0	2	1
ACTG2	CTGGATACCTGTGGTCACAA	0	8	3	4	6	4	2	4	0	0	0	0	0	0	0	0
ACTG2	TGAATCCAGGACGATGCCTG	0	8	4	1	4	3	2	5	0	2	3	2	2	1	2	3
ACTG2	TGATGATGCCGTGTTCAATG	0	4	0	3	1	6	1	0	0	1	0	1	1	0	0	1
ACTN4	ACAGATCGAGAACATTGATG	0	0	0	0	0	0	0	0	0	3	0	1	2	0	1	0
ACTN4	ACTCCCACAATGTCAACACC	0	1	2	1	1	3	2	2	0	0	0	0	0	0	0	0
ACTN4	GTTCATCGTCCATACCATCG	0	2	1	1	1	1	0	0	0	3	0	3	0	3	4	2
ACTN4	TGGGCGGCTTGTGCACACGC	0	1	2	3	7	2	0	2	0	0	0	0	0	0	0	0
ACTL6A	ACCACCATACCAATAGCTGT	0	3	2	3	0	0	4	5	0	2	2	1	0	4	2	3
ACTL6A	ACTGCAATTCCAGTCCACGA	0	4	12	8	5	8	5	3	0	7	6	5	5	3	5	5
ACTL6A	AGAAGTTGCCTCAGGTTACG	0	1	0	1	3	1	0	1	0	2	2	1	0	1	0	1
ACTL6A	TGTTCCGAGGGAGAATATGG	0	2	1	0	1	5	1	1	0	0	0	1	1	0	2	0
ACTN1	CAGGACATCAACAATGCCTG	0	1	0	2	3	0	1	1	0	0	0	0	0	0	0	0
ACTN1	GCAGGGCCTTGATCTCCGAG	0	3	6	3	2	0	2	2	0	0	0	0	0	0	0	0
ACTN1	GGATCCGCCGCACAATCCCG	0	0	0	1	0	0	0	0	0	0	0	0	0	0	0	0
ACTN1	GGCCCTAACTCAGAAGCGAA	0	3	1	1	2	0	1	2	0	0	1	1	0	1	0	0
ACTN2	AGGACTTCCGGGATTACCGC	0	3	1	4	3	1	0	2	0	0	0	0	0	0	0	0
ACTN2	CCAGGTTAATATTTCCTATG	0	0	0	0	0	0	0	0	0	0	0	0	0	0	0	0
ACTN2	CGAGTCGGCGTCGCTGACAG	0	0	0	0	0	0	0	0	0	0	0	0	0	0	0	0
ACTN2	TGATGGTCCAGATCATACCC	0	2	4	1	3	4	2	2	0	0	0	0	0	0	0	0
ACTN3	CAGTGAGCTGGACTACCACG	0	1	0	2	1	1	0	1	0	0	0	0	0	0	0	0
ACTN3	CCATGGCTGGAGAACCGTGT	0	0	1	0	1	0	0	0	0	0	2	0	0	2	1	1
ACTN3	GTCCAGGGCCTTGTTAACGT	0	0	1	0	0	1	2	1	0	0	0	1	0	1	0	0
ACTN3	TGCAACTGGAGTTTGCCCGG	0	0	0	0	0	0	0	0	0	1	1	0	0	0	3	0
ACVR1	ATTACACTGTTGGAGTGTGT	0	5	4	5	2	5	0	1	0	0	0	0	0	0	0	0
ACVR1	CCATGACTTCTCATCACGGG	0	2	3	2	2	2	0	0	0	1	2	1	3	2	2	2
ACVR1	CTGGTGTAACAGGAACATCA	0	1	0	0	0	3	2	2	0	3	1	5	2	2	3	2
ACVR1	GCCATCGTTGATGCTCAGTG	0	0	1	1	1	2	1	0	0	0	0	0	1	0	2	1
ACVR1B	AAGAGATTATTGGCAAGGGT	0	0	0	0	0	0	0	0	0	0	0	0	0	0	0	0
ACVR1B	ACTTGACTCAGGTCACCTCA	0	0	2	3	1	2	1	3	0	1	0	3	0	1	1	0
ACVR1B	CCGGTTCAGATAATCAAACA	0	1	3	2	2	0	3	1	0	0	0	0	0	0	0	0
ACVR1B	CTACACGTGTGAGACAGATG	0	0	2	2	2	2	0	0	0	2	0	0	2	1	0	0
ACVR2A	AGTGGTTTCAAACCTAGTAA	0	0	0	0	0	0	0	0	0	3	2	4	3	0	4	4
ACVR2A	ATTGCAGAAACCATGGCTAG	0	1	2	0	1	2	2	0	0	3	2	2	1	0	1	2
ACVR2A	CCAAAGATCCACATCAACAC	0	0	0	0	0	0	0	0	0	2	1	0	0	0	0	1
ACVR2A	CCAGTTGCTTAACGAATATG	0	0	1	0	1	1	1	0	0	2	0	1	2	1	0	1
ACVR2B	ACAAGCCGTCTATTGCCCAC	0	4	1	3	0	0	3	0	0	0	0	0	0	0	0	0
ACVR2B	ATGACTTCAACTGCTACGAT	0	1	2	0	2	1	1	0	0	0	0	0	0	0	0	0
ACVR2B	ATGTCCACATGACCGTAGGG	0	0	0	0	1	0	0	1	0	0	0	0	0	0	0	0
ACVR2B	CTGGAGCGCACCAACCAGAG	0	0	0	0	0	0	0	0	0	0	0	0	0	0	0	0
ACVRL1	AGGCACCCCCAGGAACATCG	0	0	0	0	0	1	0	1	0	0	0	0	0	0	0	0
ACVRL1	CCAGGACTGTTCATCCCTCG	0	3	3	5	0	0	4	2	0	0	1	0	0	0	0	0
ACVRL1	CTGCGTGCTCGAGTTGCGGG	0	0	0	0	1	0	2	1	0	0	0	0	0	0	0	0
ACVRL1	TGGACAGTGACTGCACCACA	0	1	0	0	0	1	0	2	0	5	2	4	1	4	1	0
ACY1	AGGCACAAAGGTCATGTGGA	0	2	0	0	2	0	0	1	0	0	0	0	0	0	0	0
ACY1	CCATGCCTCACGCTTCATGG	0	1	0	0	1	1	1	1	0	3	1	1	3	3	0	2
ACY1	GCTGGACAGTGCGGATACGC	0	3	1	6	1	4	0	0	0	0	0	0	0	0	0	0
ACY1	TAGCTTAGTCAGGTTCACGG	0	0	1	0	0	0	2	0	0	0	0	0	0	0	0	0
ACYP1	ACAGTGCAAGGACAATTGCA	0	4	1	1	2	3	1	0	0	0	0	2	0	2	1	1
ACYP1	TAGGCTGAGGGTAAAAAGCT	0	0	0	0	0	0	0	0	0	0	0	0	0	0	0	0
ACYP1	TGGGTCCAGAACACTGACCG	0	0	0	0	0	0	0	0	0	2	0	5	2	4	2	1
ACYP1	TTCCTGCATATGACGCACCT	0	1	0	1	0	0	1	0	0	0	1	4	2	2	0	2
ACYP2	ACCAGCAAAGGCACCGTGAC	0	0	0	0	0	0	1	0	0	0	0	0	0	0	0	0
ACYP2	CGCCCAGTCACTCAAATCCG	0	0	0	0	0	0	0	0	0	0	0	0	0	0	0	0
ACYP2	GAGGTGTTCGGAAGAGTGCA	0	1	1	0	3	2	2	1	0	0	0	0	0	0	0	0
ACYP2	TGAAGCTAGGAAAATAGGAG	0	2	4	1	1	0	1	0	0	0	1	1	0	1	0	0
ADA	CACAGACTGGTCCCCCAAGG	0	1	6	5	1	3	2	1	0	0	0	0	0	0	0	0
ADA	TCACCGTACTGTCCACGCCG	0	7	2	6	3	0	6	4	0	2	2	2	0	0	2	1
ADA	TCCCAGCTAACACAGCAGAG	0	0	0	0	0	0	0	0	0	0	0	0	0	0	0	0
ADA	TGGACATACTCAAGACAGAG	0	2	1	1	0	3	0	0	0	0	0	0	0	0	0	0
ADAM8	AGTCCGGGTACCCCTCTACG	0	2	0	3	1	1	1	2	0	3	0	2	2	1	1	2
ADAM8	CAAACAGGTTCCCACACACG	0	1	1	7	4	4	1	1	0	0	0	0	0	0	0	0
ADAM8	CCACATACAGCTCCACGTAG	0	1	0	1	1	0	2	2	0	0	0	0	0	0	0	0
ADAM8	CCAGCTTAGACTCACCAAGT	0	0	0	1	0	2	0	0	0	0	0	0	0	0	0	0
ADAM10	CCCATAAATACGGTCCTCAG	0	0	0	2	0	0	1	0	0	0	0	0	0	0	0	0
ADAM10	GGAAATGGAATGGTAGAACA	0	2	2	0	4	1	3	1	0	0	0	1	0	0	0	0
ADAM10	TTCCATCAATAACAGACCCA	0	1	0	1	2	0	2	0	0	0	0	0	0	0	0	0
ADAM10	TTTCAACCTACGAATGAAGA	0	0	0	2	1	0	0	0	0	0	0	0	0	0	0	0
ADAR	AGGCAATCAACACCTCTCTG	0	1	1	1	2	1	3	2	0	0	0	0	0	0	0	0
ADAR	CGTTCTCCCCAATCAAGACA	0	3	0	0	1	0	1	1	0	0	0	0	0	0	0	0
ADAR	GTGCATACACTCAAGCAGTG	0	0	0	0	0	0	0	0	0	0	1	0	0	0	0	0
ADAR	TTCTTGTAGGGTGAACACCG	0	1	1	1	1	2	1	0	0	0	0	0	0	0	1	0
ADARB1	GGTGAATACATGAGTGATCG	0	0	0	0	0	0	0	0	0	0	0	0	0	0	0	0
ADARB1	TCAGGTCACCAAACTTACCC	0	0	0	0	0	0	0	0	0	0	0	0	0	0	0	0
ADARB1	TTCAGAAATCAGAGCGAGGG	0	5	3	4	4	6	2	1	0	2	5	3	3	1	2	2
ADARB1	TTGGAGCCCACGTAAAAGGG	0	2	1	2	4	3	1	0	0	1	1	1	1	1	1	1
ADARB2	CAGAGCGATCGATATTCGTG	0	1	1	0	0	0	0	1	0	0	0	0	0	0	0	0
ADARB2	GGCGTTGGGGAACTGCACGA	0	3	1	2	3	3	5	4	0	1	0	0	2	0	2	2
ADARB2	GTGGACGGCAGGACGTTCGA	0	3	8	6	5	2	5	5	0	7	0	7	7	6	4	1
ADARB2	TCCTGGCATCACAAACACGG	0	0	1	1	1	1	1	0	0	0	0	0	0	0	0	0
ADCY1	AACCGGGTTACGGACATGAG	0	1	1	1	0	1	2	1	0	0	0	0	0	0	0	0
ADCY1	CATGTTCAGATCCACCTCGG	0	1	4	1	2	3	3	1	0	0	0	0	0	0	0	0
ADCY1	CCCAGACGAAAGGACCACCA	0	0	2	0	0	0	1	1	0	0	0	0	0	0	0	0
ADCY1	CGGGGTGGTGTAGACAACGT	0	4	0	1	4	5	0	0	0	0	0	0	0	0	0	0
ADCY2	ACTCCAAGTACCGGGTCATG	0	4	1	1	2	0	0	0	0	1	1	0	0	1	0	0
ADCY2	CAGGCAGACGCTAAGCACGA	0	1	2	0	1	2	2	1	0	0	0	0	0	0	0	0
ADCY2	CCTGTAATTGCATCAAGTCG	0	5	2	3	3	0	1	1	0	0	0	1	1	1	0	0
ADCY2	TGAAGCGGCATACAAACGTG	0	1	0	1	1	3	0	0	0	1	0	2	0	2	0	1
ADCY3	AGCTGTCTCCAGTACTACAC	0	3	4	4	6	6	5	3	0	0	2	1	1	2	1	1
ADCY3	CCACGGAGATGATCACGATG	0	2	2	0	2	2	1	0	0	0	0	0	0	0	0	0
ADCY3	GTCGATGAGTATCTCGACCA	0	3	1	1	2	0	1	0	0	0	0	0	0	0	0	0
ADCY3	TCTCTTCTAGGTAATCACAG	0	0	0	0	0	0	0	0	0	0	0	0	0	0	0	0
ADCY5	AGCCGCTCCAGTTTGTCCGA	0	0	0	0	0	0	0	0	0	2	3	2	2	2	3	3
ADCY5	AGCTACACTCACCTTTACGC	0	0	0	0	1	0	1	0	0	0	0	0	0	0	0	0
ADCY5	CACAGCGGGCGAGTACACTG	0	0	0	2	0	1	1	0	0	0	0	0	0	0	0	1
ADCY5	GACGACGATCCTCCGCTGAG	0	0	3	1	2	1	1	0	0	0	0	0	0	0	0	0
ADCY6	AACACTGCAGTACCTGAACG	0	3	0	0	2	2	0	3	0	1	0	5	3	3	2	0
ADCY6	ATAGATCCCAAGCATCAGGG	0	0	0	0	1	1	0	0	0	0	0	0	0	0	0	0
ADCY6	GATGACGCCTTCATCCGGAG	0	1	0	0	1	1	0	1	0	0	0	0	0	0	0	0
ADCY6	TTGGCCTGGCAACTTAACCG	0	0	0	1	0	3	0	0	0	1	0	1	1	0	0	0
ADCY7	AGAGGCACCAGAATGTCAGG	0	3	3	2	1	4	3	0	0	3	2	0	0	1	0	1
ADCY7	CCGTAGCCGGGTGCACATCA	0	2	0	2	1	1	0	4	0	0	1	2	1	0	3	0
ADCY7	GCGTGGGTAGGCAGCGACAC	0	0	0	0	0	0	0	0	0	0	0	0	0	0	0	0
ADCY7	TGTACGTCGAGTGTCTCCTG	0	0	2	5	2	3	4	6	0	0	1	1	0	2	1	0
ADCY8	ATTTCCAGGACAACAAACCG	0	3	2	3	3	9	3	0	0	0	0	0	0	0	0	0
ADCY8	CAAAACACGATGTTGACATG	0	0	0	0	0	0	0	1	0	0	0	0	0	0	0	0
ADCY8	CGATATTTAAGATGGCACCC	0	1	0	0	4	0	3	1	0	1	2	1	1	2	1	2
ADCY8	GCTGCAGGTCATCCTCCAAG	0	3	0	0	0	0	1	0	0	0	0	0	0	0	0	0
ADCY9	GATATCGGGTCAGAGAGCCA	0	0	0	0	0	0	0	0	0	2	2	4	3	1	1	1
ADCY9	GCTACCACGTCACTGCATCG	0	0	0	1	1	0	3	1	0	1	1	0	1	0	1	2
ADCY9	GGGAGACTGTTACTACTGCG	0	1	0	0	0	0	0	0	0	0	0	0	0	0	0	0
ADCY9	TGTACGCCCGGCATTACGCG	0	1	2	0	0	0	0	0	0	0	0	1	0	0	0	0
ADCYAP1	AGAGGAAGAGGCGTACGGCG	0	0	1	0	0	0	0	0	0	0	3	0	2	5	3	1
ADCYAP1	GAAGCACCTGCAGTCGCTCG	0	0	0	0	0	0	0	0	0	0	0	0	0	0	0	0
ADCYAP1	GCTGCCAGACTTCGATGGCT	0	0	0	0	0	0	0	0	0	1	1	0	1	1	2	0
ADCYAP1	GGCCTCGTTAAGGATCCCGT	0	0	1	1	0	1	0	0	0	2	1	1	1	4	3	2
ADCYAP1R1	CGAATCTTCAACCCAGACCA	0	1	7	4	1	2	1	3	0	0	0	0	0	0	0	0
ADCYAP1R1	GGTGAGCCGGAACTGCACGG	0	0	2	2	0	0	0	2	0	2	0	3	4	3	2	2
ADCYAP1R1	TGAATATGAATCTGAGACTG	0	3	1	4	2	3	2	2	0	0	0	2	0	2	1	2
ADCYAP1R1	TGTGGGACAACATCACGTGT	0	1	3	1	1	2	0	1	0	0	0	0	0	0	0	0
ADD1	ATTATCGAGCATCCGCATGA	0	2	1	3	3	2	1	2	0	0	0	0	0	0	0	0
ADD1	CCTCTTGCCAATCTCCCCGG	0	2	0	4	2	3	1	5	0	0	1	0	1	0	0	0
ADD1	GACTAGCAGATCTCTTTGGG	0	1	0	0	0	1	0	2	0	0	0	0	0	0	0	0
ADD1	GTAATGCCAATAGGCCTGTG	0	5	1	1	7	1	2	5	0	1	2	1	3	1	0	1
ADD2	ACTCGGCCATCTATGCAGCG	0	5	7	3	0	0	3	0	0	0	0	0	0	0	0	0
ADD2	GCTGAGTGACACCTATGTCA	0	0	0	1	0	0	1	0	0	0	1	1	3	0	2	1
ADD2	GGAGAAGCACCGGCCCCATG	0	0	0	0	0	0	0	0	0	0	0	1	2	0	2	0
ADD2	GGTGCTAAGAAACCATGGAG	0	0	0	0	0	0	0	0	0	0	0	0	0	0	0	0
ADD3	AAGGATCCCACATTTCATGG	0	0	0	3	5	1	1	0	0	0	0	0	0	0	0	0
ADD3	ACCCAGAATACATTAGGGAG	0	3	0	0	2	1	3	1	0	0	0	0	0	0	0	0
ADD3	CTAGGCTTCTCTCGAATGAG	0	1	0	0	1	3	0	1	0	3	0	0	0	0	0	0
ADD3	GTCTACAAGTCTGTACAGGC	0	6	3	3	1	4	2	5	0	2	5	5	3	3	3	1
PLIN2	CCAATACCTATGCCTGTAAG	0	1	0	2	0	1	3	0	0	0	0	0	0	0	0	1
PLIN2	CTCAGCCTATCTCAGTACAA	0	4	3	6	4	3	8	0	0	3	6	2	0	2	1	1
PLIN2	GCAGCATTAACACAGTCTTG	0	0	0	0	0	0	0	0	0	2	3	1	4	1	3	1
PLIN2	GGATAAGCTCTACCTCTCAT	0	1	3	1	3	1	0	1	0	0	0	0	0	0	0	0
ADH1A	ACAGACTTTCTCTAGAGGCG	0	0	0	0	0	0	0	0	0	0	0	0	0	0	0	0
ADH1A	CACACTGAGGAATAGCGAGT	0	0	1	0	1	0	0	3	0	0	0	0	0	0	0	0
ADH1A	CCAGTGTAAGCAATCCTCAG	0	0	0	0	0	0	0	0	0	0	0	0	0	0	0	0
ADH1A	CCATGGTACCACTAACCACG	0	0	3	3	2	1	2	0	0	0	0	0	0	0	0	0
ADH1B	CACCTTCTCCCAGTACACGG	0	1	1	1	1	1	0	1	0	0	0	0	0	0	0	0
ADH1B	CTGTCACACAGATGACCACG	0	0	2	2	3	1	3	2	0	0	0	0	1	0	0	1
ADH1B	GTCTGCAGTTAACGTTGCCA	0	0	0	0	0	0	0	0	0	4	3	5	8	4	2	1
ADH1B	TGGAGCAGCCAGAATCATTG	0	0	0	0	0	0	0	0	0	0	0	1	0	0	0	0
ADH1C	AGCAGCCAGAATCATTGCTG	0	1	1	0	0	1	5	2	0	1	0	0	1	0	0	1
ADH1C	CACCTTCTCCCAGTACACAG	0	0	0	2	0	1	0	0	0	0	0	0	0	0	0	0
ADH1C	GGTAGAGGTTGCACCTCCTA	0	0	0	0	0	0	0	0	0	0	6	3	1	0	3	0
ADH1C	TGAAAACATAGGTCACCCCA	0	0	0	0	0	0	0	0	0	0	1	0	0	0	2	0
ADH4	AAATTTAGAATCGATAACAG	0	0	0	0	1	0	0	0	0	0	0	0	1	0	0	0
ADH4	TACATTCTCTCAGTACACTG	0	0	0	0	0	0	0	0	0	0	0	0	0	0	0	0
ADH4	TCAACCTCTTCAATGCAAAG	0	0	0	0	0	1	0	0	0	0	0	2	1	1	0	0
ADH4	TTCCCACACAAATTTGTGAG	0	2	4	0	6	2	3	3	0	1	0	0	0	2	0	3
ADH5	GCTGGAATTGTGGAAAGTGT	0	2	1	0	1	0	1	0	0	2	0	0	0	0	0	0
ADH5	TCAGGGTATAGGCATCGGTG	0	4	1	4	2	4	0	1	0	0	0	0	0	0	0	0
ADH5	TGCTTCCCGGATCATTGGTG	0	0	0	0	0	0	0	0	0	0	0	0	0	0	0	0
ADH5	TGGGTTTACTAAAATCCTGA	0	1	3	1	2	4	2	1	0	0	0	0	0	0	0	0
ADH6	AAAACCCAACTGATGTCTGA	0	0	0	1	0	1	1	2	0	4	8	5	8	3	7	4
ADH6	CCTTCATGGCCCAAGATGGT	0	1	1	0	1	2	5	1	0	1	0	0	0	0	3	0
ADH6	TAAGCACAGTGAAACCAGGT	0	5	5	3	0	4	1	4	0	8	6	6	3	5	3	2
ADH6	TGCTGCAATCAATACTGCCA	0	0	0	0	3	0	0	0	0	0	0	0	0	0	0	0
ADH7	AAGACGACGCAAGTGGAACC	0	7	6	2	6	3	4	1	0	2	4	4	0	3	2	3
ADH7	CCTACTCGCTCCTAATGCAA	0	0	1	0	0	0	1	1	0	5	5	6	5	3	2	2
ADH7	CTTGGGACTGATACACTCAG	0	0	0	0	0	0	0	0	0	0	0	0	0	0	0	0
ADH7	TACATTTACCGAGTACACAG	0	0	0	0	0	0	0	0	0	0	0	0	0	0	0	0
ADK	AAAGTCGAATATCATGCTGG	0	2	0	0	1	2	2	2	0	3	3	1	1	0	1	0
ADK	ACAGCAGAGATGTCAAGCAG	0	0	2	3	2	2	2	1	0	0	1	4	1	1	0	0
ADK	GTAGTAATGAGCATCCACAT	0	0	0	0	0	0	0	0	0	0	0	0	0	0	0	0
ADK	TCTGGAGAAAAACTGGATGT	0	0	0	1	2	0	0	0	0	0	0	0	1	2	1	1
ADM	CGACGCGACATCCAACCGAG	0	0	1	0	0	0	0	1	0	1	1	3	0	2	0	2
ADM	CTAGGAAGGCGAGCGAACCC	0	0	0	0	0	1	1	1	0	2	1	0	0	1	3	0
ADM	GCACCGTGCACGTCCCGAAG	0	2	4	1	2	0	3	1	0	0	0	0	1	1	0	2
ADM	TCTGGCGGTAGCGCTTGACT	0	0	0	0	0	0	0	0	0	2	3	2	3	3	0	3
ADORA1	AGGGGTCAGTCCCACCACGA	0	1	2	3	4	3	1	2	0	0	0	0	0	0	0	0
ADORA1	GAGGACCATGAGGAGAAGCG	0	0	1	1	0	0	0	1	0	1	1	2	1	1	1	1
ADORA1	GGAGAGGGATCTTGACCCGG	0	0	1	5	0	2	2	2	0	1	3	1	2	0	0	1
ADORA1	GGCAGCCAACGGCAGCATGG	0	3	0	0	2	3	1	0	0	0	1	0	0	0	1	0
ADORA2A	AAGCAGTTGATGATGTGTAG	0	0	0	0	0	0	0	0	0	4	0	1	1	0	0	3
ADORA2A	ATGCTAGGTTGGAACAACTG	0	4	2	1	3	1	5	2	0	0	0	0	0	0	0	0
ADORA2A	GCGGCGGCCGACATCGCAGT	0	1	0	2	0	5	0	2	0	1	1	1	0	0	2	1
ADORA2A	TGGCTTGGTGACCGGCACGA	0	0	0	0	0	0	0	0	0	2	0	0	0	0	0	1
ADORA2B	CACCAGCATTATAAGCAGTG	0	2	4	5	0	3	3	0	0	0	0	0	0	0	0	0
ADORA2B	GGTATAAAAGTTTGGTCACG	0	0	0	0	1	2	0	0	0	0	0	0	0	0	0	0
ADORA2B	TCTCAAAGAGACACTTCACA	0	0	0	0	0	0	0	0	0	0	0	0	0	0	0	0
ADORA2B	TGGAGTCAATCCGATGCCAA	0	0	0	0	0	0	0	0	0	1	2	4	2	1	0	0
ADORA3	ATGGCGCACATGACAACCAG	0	3	1	8	3	3	6	5	0	0	0	0	0	0	0	0
ADORA3	ATTGGACTCTGCGCCATAGT	0	2	0	1	2	0	1	1	0	0	0	0	0	0	0	0
ADORA3	GACATTTCTGTGGTACTCTG	0	2	2	0	0	1	3	0	0	0	0	0	0	0	0	0
ADORA3	GATGCCCAGGCTGACAACAA	0	2	5	1	1	2	4	1	0	3	0	1	2	2	1	2
ADPRH	AAGTGAGCATCGAGAGTGGT	0	0	0	0	1	0	2	1	0	0	0	0	0	0	0	0
ADPRH	AGTCTTGGTAATGCTTAGCA	0	1	2	1	0	1	2	0	0	0	0	0	0	0	0	0
ADPRH	ATAGCAGACCACCCTTGCAG	0	0	0	0	1	0	0	0	0	0	0	0	0	0	0	0
ADPRH	GGAGAAGATACACCGGCAGT	0	0	0	0	1	0	0	0	0	0	0	0	0	0	0	0
PARP1	AGCTAGGCATGATTGACCGC	0	0	0	0	0	0	1	1	0	0	0	2	0	0	0	0
PARP1	CGATGCCTATTACTGCACTG	0	3	4	4	2	0	1	1	0	3	0	2	3	2	2	1
PARP1	GGCCATGATTGAGAAACTCG	0	1	3	1	2	3	1	0	0	0	0	0	0	0	0	0
PARP1	TACCGATCACCGTACCCACA	0	2	0	2	1	2	0	1	0	0	0	0	0	0	0	0
PARP4	CACACCAACTTACATCGTTG	0	1	3	8	2	3	3	2	0	0	1	0	0	0	1	0
PARP4	CTGTTGCCAGGGTGCTACGG	0	0	0	0	0	0	0	0	0	0	0	0	0	0	0	0
PARP4	GAGTCGATCATTGAGAAACA	0	0	1	3	5	2	4	1	0	0	0	0	0	0	0	0
PARP4	TCTCCTGTACAAAACATCGT	0	0	0	0	0	0	0	0	0	0	0	0	0	0	0	0
ADRA1D	ATCTCCGTGGACCGGTACGT	0	0	0	1	2	0	0	1	0	0	0	0	0	0	0	0
ADRA1D	CGGCGACGTGAATGGCACGG	0	1	1	1	2	0	1	0	0	0	0	0	0	0	0	0
ADRA1D	TACCGCAGAAGCGCTCGTCA	0	0	0	0	0	0	0	0	0	0	0	0	0	0	0	0
ADRA1D	TGCGCGCGACCACGTACACG	0	1	1	0	1	0	0	1	0	0	1	0	0	0	1	1
ADRA1B	CATCCTAGTCATCTTGTCTG	0	1	0	1	0	0	0	0	0	0	0	0	0	1	0	0
ADRA1B	CCATTCCAAGAACTTTCACG	0	0	0	0	0	0	0	0	0	1	0	0	1	0	1	0
ADRA1B	CTCCATCGATCGCTACATCG	0	0	1	1	0	0	2	0	0	3	0	3	1	1	1	1
ADRA1B	TCTTGGCCACTATATAGACA	0	1	1	0	1	1	0	2	0	0	0	0	0	0	0	0
ADRA1A	ATCTCCATCGACCGCTACAT	0	0	0	0	0	0	0	0	0	0	0	0	2	0	2	0
ADRA1A	CCAAGACGCACTTCTCAGTG	0	1	1	3	5	2	3	2	0	5	2	4	3	5	2	2
ADRA1A	GGGTCCAATGGATATGACCA	0	0	0	0	2	1	0	0	0	0	0	0	0	0	0	0
ADRA1A	TGGCCTCAAGACCGACAAGT	0	6	5	6	3	4	4	0	0	2	3	5	1	4	1	7
ADRA2A	ATGATGGCCTTGATGCGGCG	0	0	3	1	1	4	2	1	0	3	2	4	1	1	1	0
ADRA2A	GACGAGCACGTTGCCGAACA	0	1	1	0	3	0	0	0	0	0	0	1	1	0	1	0
ADRA2A	TCCAGCGCGTCGGTGTCGCG	0	0	0	1	0	4	2	0	0	0	0	0	0	0	0	0
ADRA2A	TGGTCGTTGATCTCGCAGCG	0	2	3	1	1	1	2	0	0	0	2	1	2	2	1	0
ADRA2B	CAGCCCCGACCCGACCATGG	0	1	1	2	0	0	1	3	0	3	3	6	1	2	6	4
ADRA2B	CGGACACTCGAAGTCCACTG	0	2	0	1	1	1	1	0	0	6	7	6	5	7	4	5
ADRA2B	TGGAGTTGTACTCCAGCGCG	0	1	2	1	1	1	2	0	0	0	0	0	0	0	0	0
ADRA2B	TGGTCGCCCTTGTAGATGAG	0	2	2	8	4	5	1	2	0	3	3	0	2	0	2	1
ADRA2C	ACACAGATGCACGATCGACG	0	0	1	4	0	4	3	3	0	0	1	1	3	2	2	0
ADRA2C	ATGGTGGCCTTGACGCGGCG	0	1	1	0	0	1	0	0	0	0	0	0	0	0	0	0
ADRA2C	CTACGCGCGCATCTACCGAG	0	0	0	0	0	0	0	0	0	0	0	1	2	0	0	2
ADRA2C	TGTACCAGGTCTCGTCGTTG	0	0	2	0	1	0	0	0	0	1	1	0	0	0	0	0
ADRB1	CGCACGCCCGTTGGCCAGCG	0	2	0	1	2	1	2	1	0	0	0	0	0	0	0	0
ADRB1	GTAGAAGGAGACTACGGACG	0	0	0	0	0	0	0	0	0	0	0	0	0	0	0	0
ADRB1	TGGCCATCGCCAAGACGCCG	0	1	3	1	0	3	0	1	0	0	0	0	0	0	0	0
ADRB1	TGGCCCACACGGTGCACACG	0	0	0	0	0	0	0	0	0	0	0	0	0	0	0	0
ADRB2	ATCCACTGCGATCACGCACA	0	5	5	0	3	0	1	2	0	0	2	2	0	2	1	1
ADRB2	CAGACGCTCGAACTTGGCAA	0	2	4	7	0	5	2	2	0	0	0	0	0	0	0	0
ADRB2	CCCTTTCCTGCGTGACGTCG	0	0	0	0	0	1	0	1	0	2	0	0	1	1	1	2
ADRB2	GGGAACGTAGAAGGACACGA	0	3	4	4	1	1	0	1	0	0	2	2	3	1	3	3
ADRB3	ACCAGTGCGCCGTAACGCAG	0	1	0	2	2	1	2	0	0	3	5	3	10	6	8	3
ADRB3	CAGCGAAGTCACGAACACGT	0	0	1	1	0	2	0	0	0	1	2	4	0	0	2	2
ADRB3	CCAATACCGCCAACACCAGT	0	1	2	1	1	1	1	0	0	0	0	0	0	0	0	0
ADRB3	GATGGGCGCAAACGACACCG	0	0	0	0	0	0	0	0	0	0	1	0	0	0	1	0
ADRBK1	CATCGCATCATTGGGCGCGG	0	4	8	8	3	5	5	3	0	2	2	0	0	0	0	0
ADRBK1	CCAGGTCCGAGATCCGCACG	0	0	0	3	0	1	2	0	0	1	0	0	0	2	0	1
ADRBK1	CTCCTCATAGAATTCCACCA	0	3	5	4	5	6	6	4	0	3	3	0	1	3	0	0
ADRBK1	TCTGGAACACGTCCCCTCGG	0	0	0	1	0	1	1	0	0	1	1	1	1	2	0	2
ADRBK2	ACTACTTACACACTCGCATG	0	0	2	1	0	2	0	1	0	0	0	0	0	0	0	0
ADRBK2	GATGAAGCAGAGTTTATCTG	0	0	0	0	0	0	0	0	0	1	0	1	0	1	1	1
ADRBK2	TATTGGACGAGGAGGATTCG	0	2	3	0	6	6	2	1	0	0	0	0	0	0	0	0
ADRBK2	TCTTCATAAAACTTCACCTG	0	2	2	1	1	3	6	6	0	0	1	1	0	0	0	0
ADSL	AAATGTGTGAAACCTAATGT	0	0	0	0	0	3	4	0	0	0	0	0	0	0	0	0
ADSL	CAGCAACGTTCTGAACGCAT	0	0	1	0	0	0	0	1	0	0	0	0	0	0	0	0
ADSL	GGTATAAATTCCGGACATGG	0	0	0	0	0	0	0	0	0	3	0	0	0	0	2	1
ADSL	TATTGAAGTACTGTCTGTGC	0	1	0	0	0	0	0	0	0	0	0	0	0	0	0	0
ADSS	AATTTGAAGAGGTTACAAAA	0	0	1	0	0	1	0	0	0	0	0	0	0	0	0	0
ADSS	CAGCTTTGGACGAATAAACT	0	4	3	3	2	1	3	3	0	0	0	0	0	0	0	0
ADSS	TGACAGAGCTCATATTGGTA	0	1	1	2	0	0	1	2	0	0	0	0	0	0	0	0
ADSS	TTTGGATTAATTATTCCACT	0	0	0	0	0	0	0	0	0	1	0	1	0	0	1	0
AP2A1	ACTACTTCGTCCCAGCACCC	0	2	4	2	4	3	3	1	0	2	1	0	2	0	1	0
AP2A1	AGGCCTTGTACAGTCGAAGG	0	0	2	0	0	1	1	1	0	4	3	6	5	4	0	6
AP2A1	CGGAGCGGGACGTCAGCGTG	0	4	1	1	0	2	0	2	0	0	0	0	0	0	0	0
AP2A1	TGGTGACGATCTGTAGCACA	0	0	0	0	0	0	0	0	0	0	0	0	0	0	0	0
AP2A2	CATCTCGGCCACGATCTGTG	0	0	1	1	3	0	2	1	0	0	0	0	0	0	0	0
AP2A2	GCTGAGTTCAAACAGATACA	0	0	0	0	0	0	0	0	0	0	0	0	0	0	0	0
AP2A2	GGACGACGTGCAGGGCTACG	0	0	1	0	0	0	0	0	0	0	0	0	0	0	0	0
AP2A2	GGGCGACTGGACATCCCGAG	0	0	0	0	0	0	0	0	0	0	0	0	0	0	0	0
AP1B1	CCTCGCCAACTATATGCCCA	0	1	0	2	0	1	1	2	0	0	0	0	0	0	0	0
AP1B1	CTAACAGTGTGGGCTCGATG	0	0	0	2	1	0	3	0	0	0	0	0	0	0	0	0
AP1B1	CTTTAGAAAGAGTTTCACAA	0	0	2	2	0	1	1	1	0	2	1	0	1	2	2	1
AP1B1	TGGCGTAATTCATCAAGTAG	0	1	0	0	0	0	0	0	0	1	1	2	0	0	1	0
AP2B1	ACTTGCCAATTCATCATGGG	0	1	0	0	0	0	0	2	0	0	0	0	0	0	0	0
AP2B1	GAGTTGGCATGGGATAGCCG	0	0	0	0	0	0	0	0	0	0	0	0	0	0	0	0
AP2B1	GGTGGTGGCTAATGCCGTAG	0	0	0	0	0	0	0	0	0	0	0	0	0	0	0	0
AP2B1	GTCTAAGTTCTCACACAGAG	0	0	0	0	0	0	0	0	0	0	2	1	1	1	2	0
AP1G1	ATAGCACGCAATTCGTACAG	0	0	0	0	0	0	0	0	0	0	0	0	0	0	0	0
AP1G1	CATGCAGCCACTTGTACCAA	0	3	2	4	3	1	4	3	0	0	0	0	0	0	0	0
AP1G1	GGTATGCACCTTCCAAACGA	0	0	1	1	2	0	2	2	0	0	1	1	2	0	1	2
AP1G1	TGTTCAATAAGAAACGACCC	0	0	0	0	0	0	0	0	0	0	0	0	0	0	0	0
AEBP1	CCAGACCTTTCATGGGAACG	0	2	2	1	1	2	0	0	0	0	0	0	0	0	0	0
AEBP1	GCACCAGGCTGCGCACACGT	0	0	0	0	0	0	0	0	0	0	0	0	0	0	0	0
AEBP1	GCGCCGAATGTACTCAACTG	0	1	0	0	0	0	1	0	0	0	0	0	0	0	0	0
AEBP1	GTGTGACTCCATCCCAATGG	0	1	4	1	1	0	2	0	0	3	2	3	7	2	7	2
AES	CAAGCTCGAATGTGACAAGT	0	2	1	1	1	4	0	1	0	0	0	0	0	0	0	0
AES	CCTGCCCTACCTCTCCCAAG	0	1	0	1	2	1	0	1	0	0	0	0	0	0	0	0
AES	CGGATGATAGAGTTCAGCTC	0	0	1	1	1	1	0	1	0	0	3	0	1	0	5	1
AES	GTGGTGAATTTGAGTTGCTG	0	2	2	5	4	3	5	1	0	1	2	2	0	1	0	2
CRISP1	AACTACTGACCACTACACTC	0	3	2	6	2	6	6	3	0	0	0	2	0	1	2	0
CRISP1	GAGTCTACAAGTTTCAAACA	0	2	2	1	0	1	0	0	0	0	0	0	0	0	0	0
CRISP1	TTAATATACACAACGCCCTC	0	3	2	1	0	1	1	2	0	0	0	0	0	0	0	0
CRISP1	TTGGAAGTCTCCTCTCAAGG	0	2	0	2	1	1	1	2	0	0	0	0	0	0	0	0
AFM	AAAAAATATGTGCTATGGAG	0	2	1	0	0	0	0	2	0	0	0	0	0	0	0	0
AFM	AGAGAATATTCACCGTGTCA	0	3	1	5	3	6	4	1	0	0	0	0	0	0	0	0
AFM	AGTCAACTGCCTTCAAACAA	0	0	0	0	0	0	0	0	0	0	0	0	0	0	0	0
AFM	TATAACAAGAAATCTGATGT	0	0	0	0	0	0	0	0	0	1	0	0	2	2	0	0
AFP	ACATTGACCACGTTCCAGCG	0	0	0	0	0	0	0	0	0	1	1	3	3	2	2	2
AFP	AGTGGCTTCTTGAACAAACT	0	0	2	1	0	0	1	1	0	0	0	0	0	0	0	0
AFP	AGTTGAATGCTTCCAAACAA	0	4	1	4	3	5	1	1	0	0	0	0	0	0	0	0
AFP	ATTGTAGGTGCATACAGGAA	0	0	0	0	0	0	0	0	0	0	0	0	0	1	0	0
AGA	ATGGTTGTAATCCATAAGAC	0	0	0	1	0	0	2	1	0	0	0	0	0	0	0	0
AGA	CCAGATCCCTCAAAATACTG	0	0	3	2	4	1	1	4	0	0	0	0	0	0	0	0
AGA	GGGCCAAGTGTTGACGACCA	0	2	0	0	0	1	0	1	0	1	2	1	1	2	1	0
AGA	TGGAGGGCATTAGCATCTGG	0	0	0	0	0	0	0	0	0	0	0	0	0	0	0	0
ACAN	CAGCGGTCACCTGCACGACG	0	3	0	1	2	3	1	3	0	3	1	0	2	5	0	1
ACAN	CCTGCGCTCCAATGACTCTG	0	0	0	0	1	0	0	0	0	0	0	0	1	0	1	0
ACAN	GAACCAGCCTATACCCCAGT	0	0	0	0	2	1	2	0	0	0	0	0	0	0	0	0
ACAN	GAGGGCAGTTCACCAACCGT	0	0	0	0	0	0	0	0	0	0	0	0	0	0	0	0
AGER	CATCATAGGAGTATCTGTGA	0	2	1	1	2	1	1	2	0	0	0	0	0	0	0	0
AGER	GTCAGGGTTACGGTTCCACC	0	4	2	6	2	1	8	3	0	4	4	4	2	1	4	2
AGER	GTGCTCAAAACATCACAGCC	0	5	4	5	2	3	6	2	0	3	0	6	2	4	2	1
AGER	TGGAATTCTTACGGTAGACA	0	0	0	0	0	0	0	0	0	0	0	0	0	0	0	0
AGL	AAACACGAAACCTTATAGGA	0	0	0	0	2	1	0	0	0	0	0	0	0	0	0	0
AGL	ACGCTATGGGAATAAACCAG	0	6	4	6	0	0	6	1	0	4	9	4	4	2	1	2
AGL	ATGCGTAATATCCATAAACA	0	0	1	3	0	1	0	1	0	0	2	1	1	0	0	0
AGL	TGAAGAGTAACACAGTCCAA	0	1	2	3	1	2	7	0	0	0	0	0	1	2	0	0
AGRP	ACGCAGCGACGTGAGGAGCG	0	0	0	0	0	0	0	0	0	0	0	0	0	0	0	0
AGRP	AGAAGAGGATCTGTTGCAGG	0	2	5	1	2	3	1	1	0	0	0	0	0	0	0	0
AGRP	CCTGCAGGTACTAGACCTGC	0	0	1	0	1	0	0	1	0	3	0	1	1	1	1	1
AGRP	GCCACGCGAGGAGCCCAGAT	0	0	0	2	0	1	2	0	0	0	1	2	7	0	4	2
JAG1	AAGTGCAAGAGTCAGTCGGG	0	1	1	2	1	1	0	3	0	6	3	2	5	4	1	2
JAG1	ATGGGCCCCGAATGTAACAG	0	1	0	1	1	3	1	2	0	0	0	0	0	0	0	0
JAG1	GATGAGGCCACGTGCAACAA	0	4	1	6	2	4	6	2	0	0	0	0	4	2	0	0
JAG1	TCATCAGCCGTGTCTCAACG	0	4	1	4	3	0	2	3	0	0	0	0	0	0	0	0
AGT	AGAGCGTGGGAGGACCACAG	0	1	0	2	0	1	1	1	0	0	0	0	0	0	0	0
AGT	CTTACCTTGGAAGTGGACGT	0	2	2	2	1	1	2	1	0	0	0	0	0	0	0	0
AGT	TGTCCTTCCAAGGAACACCC	0	0	2	2	0	2	2	1	0	0	0	0	0	0	0	0
AGT	TTGACACCGAAGACAAGTTG	0	0	0	0	1	0	0	0	0	1	2	0	1	0	1	1
AGTR1	CAAGCATTGTGCGTCGAAGG	0	1	0	3	0	0	0	0	0	0	0	0	0	0	0	0
AGTR1	GCTGTGTAGACAGCCCATAG	0	0	0	0	0	0	0	0	0	0	0	0	1	0	0	0
AGTR1	GTAGAAACACACTAGCGTAC	0	0	0	0	0	0	0	0	0	0	0	0	0	0	0	0
AGTR1	TCAGGCCCAGCCCTATCGGG	0	0	0	0	0	0	0	0	0	0	2	0	0	0	2	3
AGTR2	ACAGGCCATACACCAAACAA	0	8	2	6	7	3	3	4	0	1	0	1	0	0	1	0
AGTR2	ATTGGGCATATTTCTCAGGT	0	2	0	0	3	4	1	3	0	2	2	6	1	5	2	0
AGTR2	GGAGTAAATCAGCCACAGCG	0	2	2	2	4	1	1	0	0	0	0	0	0	0	0	0
AGTR2	GTACCTATCAACACTCATGC	0	2	0	3	2	1	0	2	0	2	5	3	0	7	7	4
APLNR	CACAGACTGGAAATCCTCGG	0	0	0	0	0	0	0	0	0	2	1	1	4	1	1	1
APLNR	CATGGTGTTACGCACCACCG	0	2	1	1	1	2	3	0	0	0	0	0	0	0	0	0
APLNR	GGGCACCACAAAGCCCACGG	0	0	0	0	0	0	0	1	0	0	0	0	0	0	0	0
APLNR	GTCATAGTCCCGGTACGTGT	0	2	2	3	2	0	1	0	0	1	1	2	3	0	0	1
AGXT	CCCCTTTACATGGACCGGCA	0	3	0	0	0	0	0	0	0	0	0	0	0	0	0	0
AGXT	CCGATGACCAAGGACCCTGG	0	3	0	2	0	3	2	2	0	1	0	0	0	1	1	0
AGXT	GCTGCTGTTCTTAACCCACG	0	1	1	1	0	0	0	0	0	0	0	0	0	0	0	0
AGXT	GTCACTGAAGGAGATGAGCG	0	0	5	1	4	3	1	1	0	0	0	0	0	0	0	0
NR0B1	GAGCACAAATCAAGCGCAGG	0	1	1	0	1	0	0	0	0	0	1	2	0	0	1	0
NR0B1	GAGCGCAAAGCAAACGTACG	0	0	0	0	0	0	0	0	0	0	0	0	0	0	0	0
NR0B1	GGTAAAGAGGCGCTACCAGG	0	1	0	1	1	1	1	0	0	0	0	3	1	1	1	0
NR0B1	TAGCTCAAAGCAAACGCACG	0	0	0	0	0	0	0	0	0	4	3	2	4	2	4	4
AHCY	AACATGATTCTGGACGACGG	0	0	1	0	2	0	0	0	0	0	1	2	0	0	0	0
AHCY	CTCTGAGGAGACCACGACTG	0	0	1	0	0	1	1	1	0	0	0	0	0	0	0	0
AHCY	GATGATGTCAATACAGCCTG	0	0	0	0	0	0	0	0	0	0	2	2	3	1	2	2
AHCY	GCGGGCTCCGAAACCCCGCA	0	1	3	1	0	0	1	1	0	1	0	1	0	0	4	0
AHR	ATCGCAAACAAAGCCAACTG	0	0	0	0	1	0	3	0	0	0	0	0	0	0	0	0
AHR	CTTACTTCGGATATGGGACT	0	0	0	0	0	0	0	0	0	1	0	0	0	0	1	1
AHR	TACCACATCCACTCTAAGCA	0	1	3	0	0	0	1	3	0	1	1	0	2	1	1	2
AHR	TTATAACAGACTACTGTCTG	0	1	2	4	2	3	6	4	0	0	0	0	0	0	0	0
AHSG	AGACACTGTAAACTCCACAT	0	0	0	0	0	0	0	0	0	0	0	0	0	0	0	0
AHSG	AGATTGATGAAGTAAAGGTG	0	0	0	0	0	0	0	0	0	0	0	0	0	0	0	0
AHSG	GCAACACTCAGTGAGAAGCT	0	0	1	0	2	2	2	0	0	0	0	0	0	0	0	0
AHSG	GTTGTCTATAAATCAGCCCT	0	2	1	1	1	3	2	2	0	3	1	0	1	1	1	1
AIF1	AAAAGCTTTCGGACTGCTGA	0	7	0	2	0	1	2	1	0	0	0	0	0	0	0	0
AIF1	CAAACTCCATGTATTTCTCT	0	0	0	0	0	0	0	0	0	0	0	0	0	0	0	0
AIF1	TGCTATATTTGGGATCGTCT	0	2	1	0	2	2	1	2	0	1	3	1	4	3	1	2
AIF1	TTTCAGGGACATGATATCTG	0	0	0	0	1	3	0	3	0	2	0	1	3	4	2	1
AIM1	AAATGGTCTTCGTGAATAGG	0	2	0	1	0	2	4	1	0	0	0	0	0	0	1	1
AIM1	AGAAACCAAAGTTACCGTCT	0	1	2	4	7	0	0	1	0	0	0	0	0	0	0	0
AIM1	GCCCAGGAACCATTTCGGCG	0	0	1	2	0	0	2	0	0	0	3	3	1	2	5	3
AIM1	GTGTCACAGCCCACGACTGA	0	2	0	2	5	0	3	2	0	0	1	1	1	3	1	0
AK1	AAGAGTTTGAGCGACGGGTA	0	3	3	3	3	0	3	1	0	0	0	0	0	0	0	0
AK1	AGTATTGACTTTGGCCACCA	0	10	9	9	7	11	5	4	0	0	2	0	4	1	0	0
AK1	GATTGATGGCTACCCGCGGG	0	0	5	6	0	4	2	4	0	0	0	0	0	0	0	0
AK1	GCCCTGAGACCATGACCCAG	0	0	0	0	0	0	0	0	0	0	2	3	0	4	0	0
AK2	AGGCTGATTCACCCCAAGAG	0	0	0	0	2	0	1	0	0	0	0	0	0	0	0	0
AK2	ATGGATGCTGGGAAACTGGT	0	2	4	0	1	2	1	2	0	5	0	2	1	4	1	1
AK2	GTCCCTTTACCGGCCCCGGG	0	0	0	0	0	0	0	0	0	0	0	0	0	0	0	0
AK2	GTGAGGCAGGCAGAAATGGT	0	4	1	1	3	3	3	1	0	0	0	0	0	0	0	0
AK4	ATTCTTACATGTACATGAGG	0	3	3	5	0	3	2	1	0	0	5	6	3	4	1	0
AK4	GAGAACATCAAGGCCAGCAC	0	1	4	0	3	1	0	0	0	6	1	5	3	3	3	1
AK4	GTGCCCTTGCCCGAGCCGGG	0	1	0	2	2	4	2	1	0	0	0	0	0	0	0	0
AK4	TCCGAGTTGGAGAACAGGCG	0	4	0	2	3	2	2	0	0	0	0	0	0	0	0	0
AKT1	CCTGCACTCGGAGAAGAACG	0	1	0	0	0	0	1	0	0	1	0	1	1	1	1	0
AKT1	GAAGGTGCGTTCGATGACAG	0	2	3	0	1	5	2	1	0	1	3	1	2	1	2	0
AKT1	TGTCATGGAGTACGCCAACG	0	1	1	2	2	2	0	1	0	0	0	0	0	0	0	0
AKT1	TGTTGAGGGGAGCCTCACGT	0	2	0	2	2	0	1	2	0	0	1	0	0	0	0	2
AKT2	CTCTTGAGTACTTGCACTCG	0	1	5	3	2	3	1	0	0	2	3	3	2	6	3	1
AKT2	GACCCCATGGACTACAAGTG	0	1	0	1	1	1	0	2	0	2	2	2	2	0	2	2
AKT2	GGGGGGTAGAGTCTGATCAG	0	2	0	0	0	1	0	1	0	0	0	0	0	0	0	0
AKT2	TCTCGTCTGGAGAATCCACG	0	0	0	0	0	0	0	0	0	0	0	0	0	0	0	0
ALAD	AGACTCACGTGACAAAGATG	0	5	2	0	0	0	1	1	0	0	0	0	0	0	0	0
ALAD	ATGGATTGCCTCAATAGCTG	0	0	0	1	0	0	0	0	0	0	0	0	0	0	0	0
ALAD	CACACAGGTATGGTGTGAAG	0	0	0	2	0	2	0	1	0	1	0	1	3	0	0	1
ALAD	GGACATGATGGATGGACGCG	0	0	1	1	0	1	0	0	0	0	0	0	0	0	0	0
ALAS1	ACAGATCAAAGAAACCCCTC	0	1	6	2	3	3	5	1	0	0	0	0	0	0	0	0
ALAS1	CCACAATCTTGGGGACTGAG	0	3	3	0	2	2	0	1	0	0	0	0	0	0	0	0
ALAS1	TCGAATCCCTTGGATCATGG	0	5	1	5	3	0	0	1	0	1	2	2	3	1	1	1
ALAS1	TGGTGCAGTAATGACTACCT	0	0	1	0	0	2	2	0	0	0	0	0	0	0	0	0
ALAS2	AATCCACCTTAAGGCAACAA	0	0	0	1	3	0	1	1	0	1	0	3	0	1	2	2
ALAS2	ACATCACACAACTCCTCGAG	0	0	2	1	1	0	1	0	0	0	0	0	0	0	0	0
ALAS2	AGGCACCAGTAAGTTTCATG	0	1	0	3	0	2	2	2	0	0	0	2	1	1	0	0
ALAS2	ATCCAAGGTATCCGTAACAG	0	0	0	0	0	0	0	1	0	0	0	2	4	3	3	0
ALB	ACTTTGGCATAGCATTCATG	0	2	3	0	3	2	0	1	0	0	0	0	0	0	0	0
ALB	CCTCTGGTCTCACCAATCGG	0	0	2	2	2	2	2	2	0	5	6	2	4	3	3	2
ALB	GCAACTCTTCGTGAAACCTA	0	0	0	0	0	0	0	0	0	0	0	0	0	0	0	0
ALB	TCTTATCTACTTACATGCCC	0	3	2	3	1	0	0	0	0	0	0	0	0	0	0	0
ALCAM	ATCCAGATGGCAATATCACA	0	6	3	9	7	3	11	5	0	2	1	1	0	0	0	0
ALCAM	CTTACACACTGACGGATGTG	0	3	3	3	3	0	2	1	0	1	1	3	0	1	1	0
ALCAM	TGAGGTACGTCAAGTCGGCA	0	4	1	2	1	1	3	1	0	3	3	0	0	2	0	2
ALCAM	TGTGTGCATGCTAGTAACTG	0	1	1	3	2	3	3	2	0	0	0	0	0	0	0	0
ABCD1	AGTTCCTCATGAAGTATGTG	0	2	3	0	1	1	2	2	0	0	6	1	8	0	2	2
ABCD1	CTACATGCACTCGCGTGTGG	0	0	0	1	0	2	0	0	0	0	0	0	0	0	0	0
ABCD1	GATCATGTCGTCGTACAAGG	0	1	3	1	2	0	1	0	0	0	0	0	0	0	0	0
ABCD1	GGCCACATACACCGACAGGA	0	4	0	3	2	2	2	2	0	5	1	4	4	3	4	1
ALDH1A1	AGCATCCATAGTACGCCACG	0	7	5	4	7	4	7	6	0	0	0	0	0	0	2	0
ALDH1A1	AGCCTTCACAGGATCAACAG	0	2	0	5	8	3	5	2	0	0	0	0	1	0	0	0
ALDH1A1	GAATGGCATGATTCAGTGAG	0	0	4	0	2	2	3	0	0	4	2	2	3	0	0	2
ALDH1A1	TGTTGAATTTGCACACCATG	0	0	1	1	0	1	0	1	0	0	0	0	0	0	1	2
ALDH2	AGCCTTGGCAACTGGAAACG	0	6	10	3	11	3	9	5	0	1	7	2	2	7	2	6
ALDH2	CAGTGGACGGATTGACGGTG	0	3	1	1	0	2	1	2	0	4	7	2	2	0	4	2
ALDH2	CGCATGGACGCATCACACAG	0	0	0	0	1	2	0	0	0	2	1	2	0	1	0	0
ALDH2	TTCCACGGCCCAATCCACTG	0	3	2	1	2	2	2	0	0	0	0	0	0	0	0	0
ALDH3A1	AGGGAAGAGTCCCTGCTACG	0	0	0	0	0	1	0	0	0	0	0	0	0	0	1	0
ALDH3A1	CTGTACCCAGTAATCAATGG	0	1	0	0	0	2	0	3	0	0	0	0	0	0	0	0
ALDH3A1	GGAGGTGGTGTACGTCCTAG	0	2	3	2	1	0	1	1	0	0	0	1	2	1	0	0
ALDH3A1	TTCTCCACAGGAGTTCTACG	0	3	2	1	0	2	2	3	0	0	0	0	0	0	0	0
ALDH1B1	ATTGTCCAAGGTCTCGAGTG	0	1	0	0	0	2	1	1	0	0	2	0	0	2	0	1
ALDH1B1	GGCATCCATCCGGCGCCATG	0	0	0	0	0	0	0	0	0	1	2	0	0	0	0	0
ALDH1B1	GTGCCCAATGACCTCCCCGG	0	3	4	4	1	4	2	1	0	0	2	4	2	1	2	1
ALDH1B1	TCCAACCCTGCATGACCAAG	0	0	0	0	0	0	0	0	0	0	1	1	0	0	2	0
ALDH1A3	CAGAGAGCCGAGATAAAGGG	0	0	0	1	1	1	1	1	0	5	4	5	6	3	4	2
ALDH1A3	CGTCCGCACACACGATGCAG	0	0	0	0	0	0	2	0	0	0	0	0	0	0	0	0
ALDH1A3	GAATGGCACGAATCCAAGAG	0	1	2	2	7	2	0	1	0	0	0	0	0	0	0	0
ALDH1A3	TGGATGCCCTGAGTCGTGGG	0	0	0	0	0	0	0	0	0	0	0	0	0	0	0	0
ALDH3B1	CGAGGTGCTGCCCCAATACG	0	2	0	2	0	2	0	1	0	0	0	0	0	0	0	0
ALDH3B1	CTATCCGCTGAACCTGACGC	0	0	1	0	0	0	0	1	0	0	0	0	0	0	0	0
ALDH3B1	GCAGTCAGCCTTCGAGTCGG	0	1	0	0	0	0	0	0	0	0	0	0	0	0	0	0
ALDH3B1	GGGCAAGAACCCTTGCTACG	0	0	0	0	0	1	1	0	0	0	0	0	0	1	0	0
ALDH3B2	AAGCCGTCAGAAATCAGCCA	0	1	2	1	1	0	1	2	0	2	0	1	2	0	0	1
ALDH3B2	AGTAGCAGAACCAGGCCACG	0	2	2	5	6	8	2	1	0	0	0	0	0	0	0	0
ALDH3B2	TGGGCGGACCCCAGGAGACA	0	6	1	0	2	0	2	0	0	3	1	3	2	3	2	2
ALDH3B2	TGGTCCTCATCATCGCACCC	0	4	14	4	1	4	8	5	0	0	0	0	0	0	0	0
ALDH9A1	ATATGAACAATGCTGTAAAG	0	2	2	0	0	0	1	1	0	0	0	0	0	0	0	0
ALDH9A1	GAGCGGCTGCGACACGACGA	0	0	1	2	0	2	0	1	0	3	4	3	0	1	2	3
ALDH9A1	GTATAACCAAACGATCCACC	0	9	7	2	4	2	2	2	0	1	1	0	2	0	1	1
ALDH9A1	TCTGTGTCAGCATCCCGATG	0	0	2	0	2	1	2	1	0	0	0	0	0	0	0	0
ALDH3A2	GATGAGGCCACACGCTACAT	0	3	2	0	3	2	1	1	0	0	0	0	0	0	0	0
ALDH3A2	TCTCCCTCAGTATTTAGACC	0	0	0	0	0	0	0	0	0	0	0	0	0	0	0	0
ALDH3A2	TGGGGAAAATACATGAATTG	0	0	2	2	1	0	1	1	0	2	1	1	1	2	2	1
ALDH3A2	TGGTGCTGATAATCGGAGCT	0	12	6	2	6	7	0	5	0	0	0	0	0	0	0	0
ABCD2	ATTACCTCTCAGTGACACAT	0	1	0	0	2	0	1	3	0	0	1	0	3	1	0	2
ABCD2	CCCTGACCAATCTCTTACGG	0	1	0	3	4	5	5	6	0	3	0	1	2	3	3	0
ABCD2	CCTTATTGCACTGTTGACGA	0	2	1	0	2	0	1	0	0	2	2	0	0	4	0	1
ABCD2	CTGGAGCTGATGCTATTGAA	0	1	3	2	4	2	4	1	0	0	0	0	0	0	0	0
ALDOA	AATGGCGAGACTACCACCCA	0	2	0	0	3	1	0	0	0	7	8	8	5	2	2	3
ALDOA	AGGATGACACCCCCAATGCA	0	0	1	1	0	1	0	1	0	1	1	0	0	1	1	0
ALDOA	CAAGTTATCAAATCCAAGGG	0	6	6	5	1	3	4	1	0	0	2	1	0	2	0	1
ALDOA	CTGAGTGCAAGCATGGCCTG	0	8	0	10	10	7	13	6	0	3	4	5	3	2	3	3
ALDOB	AAAACACTGAAGAGAACCGC	0	1	1	1	1	1	1	1	0	0	0	0	0	0	0	0
ALDOB	GGTACCTATTGTTGAACCAG	0	0	0	0	0	0	0	0	0	0	0	0	0	0	0	0
ALDOB	TATCCACAGTTAGACCAAGG	0	3	4	2	0	2	0	1	0	6	4	4	2	4	5	1
ALDOB	TCCATCAACCAGAGCATCGG	0	2	0	0	0	0	0	1	0	0	0	0	0	0	0	0
ALDOC	CCAGGATAAGGGCATCGTCG	0	5	4	2	3	3	2	5	0	2	1	0	0	0	0	1
ALDOC	GCCCGGGGCTACAATCCGCA	0	7	6	6	4	5	7	6	0	0	2	1	2	4	1	1
ALDOC	GCGGCTGAGCCAAATTGGGG	0	1	1	7	2	2	2	0	0	0	0	0	1	0	0	0
ALDOC	GTATACATGATGGTCACTCA	0	2	1	1	2	4	1	3	0	0	0	0	0	0	0	0
AKR1B1	CACCAACATTCTGGACACGT	0	3	5	2	4	2	0	0	0	0	0	0	0	0	0	0
AKR1B1	CATGGGCACAGTCGATGTGG	0	0	0	0	0	0	0	0	0	0	0	0	0	0	0	0
AKR1B1	TGGTGCACGTACCATGAGAA	0	2	1	3	0	0	1	3	0	0	0	0	0	0	0	0
AKR1B1	TGTTTAAGATCATCTCCACC	0	0	0	0	0	0	0	0	0	0	0	0	0	0	0	0
ALK	CCATACCTTAAATACGTAGG	0	1	1	0	1	0	1	1	0	0	0	0	0	0	0	0
ALK	CTCTATTGCAGTTAGCGGAG	0	0	0	0	0	0	0	0	0	0	0	0	0	0	0	0
ALK	CTGTAGCACTTTCAGAAGCG	0	1	0	0	1	1	0	1	0	3	2	0	1	1	1	2
ALK	TCCAGACAACCCATTTCGAG	0	0	0	0	0	0	0	0	0	0	0	4	1	0	1	1
ALOX12	CCCCCATATCCGCTACACCA	0	2	1	2	7	0	2	2	0	1	0	0	0	3	0	1
ALOX12	TCCAAATATGAGATTCCATG	0	0	0	1	1	0	0	0	0	0	0	0	0	0	0	0
ALOX12	TCCATCTTCAGCATAACGAG	0	1	4	8	10	0	6	6	0	4	5	2	0	4	5	3
ALOX12	TGAAGCTCTTCCATCCCCGA	0	5	1	4	5	3	8	1	0	3	1	1	3	1	1	0
ALOX5	AACTCGATGTAGTCCCCGTG	0	0	0	0	2	5	1	2	0	0	1	2	0	0	0	0
ALOX5	CATCGATGCCAAATGCCACA	0	1	1	1	1	1	1	0	0	0	0	0	0	0	0	0
ALOX5	GGATTCATACGACGTGACTG	0	0	0	0	0	0	0	0	0	3	1	3	2	1	3	1
ALOX5	TAGAGCGGGTCATGAATCAC	0	5	1	2	1	1	3	1	0	0	0	0	0	0	0	0
ALOX5AP	AAAGCAGGACCCAGAATGGG	0	0	1	1	3	0	3	2	0	1	2	1	0	2	0	0
ALOX5AP	AGAGCACAGCGAGGAAAGTG	0	3	4	4	4	7	4	6	0	1	1	0	2	1	0	0
ALOX5AP	GCGGGGCTACTTTGCAGCCA	0	3	3	1	2	4	1	2	0	0	0	0	2	0	1	1
ALOX5AP	GGCAGTGTAGACCCGCTCAA	0	0	0	0	0	0	0	0	0	0	0	3	3	0	5	1
ALOX12B	CAAGACGTGGGTACGCTATG	0	1	2	3	1	2	1	1	0	1	0	0	0	1	0	0
ALOX12B	CCAGTTACCGCCCTCCGGTG	0	4	4	5	4	2	6	6	0	1	3	0	3	0	1	0
ALOX12B	GTTCCCCGTCACAGACGACA	0	3	3	1	5	5	3	1	0	0	0	0	0	0	0	0
ALOX12B	TGCACATAGTTGCAGTACCA	0	3	2	4	1	2	1	1	0	2	1	0	0	4	0	0
ALOX15	AAGCGACTGTGGCCCGCACG	0	0	2	0	2	0	1	0	0	0	0	0	0	0	0	0
ALOX15	CAAACTATATGACCTCCCTG	0	1	0	2	2	2	2	2	0	0	0	0	0	0	0	0
ALOX15	CAATTTCAGCATGACTAGAG	0	1	1	0	0	0	1	1	0	0	0	0	0	0	0	0
ALOX15	TTCCAGGGTGTATCGCAGGT	0	1	0	0	2	2	3	2	0	0	0	0	0	0	0	0
ALOX15B	GACAGCGGCGGATCAGGACA	0	0	0	0	0	0	0	0	0	0	0	0	0	0	0	0
ALOX15B	TCCTTGCCGAGATTGTCCAG	0	3	4	5	2	0	2	2	0	1	1	1	0	1	2	1
ALOX15B	TGCCGAGTTCTCCTTCCATG	0	2	0	1	3	2	0	1	0	2	2	1	0	0	0	0
ALOX15B	TGGGAAGCCTCAGTTCTCTG	0	1	0	0	1	1	1	0	0	1	1	1	0	2	2	0
ALPI	CAACACGACACGCGGCAATG	0	1	1	2	2	1	0	0	0	0	0	1	1	1	0	0
ALPI	CATGATGACCATGGTCGATG	0	0	0	0	0	0	0	0	0	0	0	0	0	0	0	0
ALPI	CCGTTCGCAGACATACAATG	0	0	0	0	0	1	1	0	0	0	0	0	0	0	0	0
ALPI	GATCCACCGAGACCCCACAC	0	0	0	3	0	0	0	0	0	0	1	1	1	4	0	1
ALPL	AGCTCTTCCAGGTGTCAACG	0	3	0	0	0	3	1	3	0	0	0	0	0	0	0	0
ALPL	CATTGGCCTTCACCCCACAC	0	1	1	1	2	3	3	1	0	0	0	0	0	0	0	0
ALPL	GATGACATTCTTAGCCACGT	0	0	0	0	0	0	0	0	0	0	0	0	0	0	0	0
ALPL	GGCATGGTTCACTCTCGTGG	0	1	0	1	1	2	0	0	0	0	0	0	0	0	0	0
ALPP	CCCGGACTTCTGGAACCGCG	0	5	2	8	3	5	4	2	0	0	0	0	0	0	0	0
ALPP	CGAAAGTACATGTTTCGCAT	0	1	1	0	1	0	1	1	0	0	0	0	0	0	0	0
ALPP	CGGCGTCCGAGTACCAGTTG	0	7	7	9	5	5	0	8	0	1	0	0	1	0	2	2
ALPP	TTGTCTACATTGTATGTCTG	0	3	7	7	8	3	13	1	0	2	4	0	1	2	2	2
ALPPL2	CGGCATCCGAGTACCAGTTG	0	5	6	2	3	1	4	1	0	2	0	0	0	0	0	0
ALPPL2	TCGCACATCAATGTCCATGT	0	0	0	1	3	3	2	1	0	1	3	0	1	0	1	0
ALPPL2	TGGCTCACTCACCGTCACCC	0	2	7	4	1	2	5	2	0	3	0	0	0	1	3	3
ALPPL2	TTGTCTACACTGTATGTCTG	0	2	3	2	0	4	3	0	0	0	0	0	1	0	1	1
ALX3	GCCGCGCGTTACCTTCCGCG	0	3	1	5	4	4	2	5	0	0	0	1	0	1	0	0
ALX3	GCTGCCCTTGGACTGCCGAG	0	0	4	2	0	2	2	0	0	1	2	1	1	3	2	0
ALX3	GGAATGTGCTGAAGGTCGTG	0	4	4	4	8	5	4	4	0	0	0	0	0	0	0	0
ALX3	TCCTGCAGGTACTTGGCGGG	0	0	2	2	2	3	4	0	0	2	1	0	0	0	1	1
AMBN	CATGATGCCAAGTCTGGCAG	0	0	0	0	2	0	1	0	0	1	1	0	1	0	0	0
AMBN	CCCGGTGTTCCAGATTGCTG	0	1	1	1	0	0	1	0	0	2	2	1	0	3	1	1
AMBN	TTATCTGTAATATAGCTCCC	0	2	5	4	7	3	3	6	0	0	0	0	0	0	0	0
AMBN	TTATCTGTGATATAGCTCCC	0	1	1	5	1	2	2	0	0	1	2	2	1	1	0	0
AMBP	CCTAGGTGAATGTGTCCCTG	0	0	0	0	0	0	0	0	0	4	1	0	5	2	2	1
AMBP	TAGAGCTTGGCAGTAATGGT	0	0	0	0	1	0	0	0	0	2	0	0	0	1	0	0
AMBP	TGCAGAATGGAACATAACCA	0	2	3	0	1	0	1	0	0	3	0	6	0	0	0	0
AMBP	TTCTAGGAAAGGTGTCTGTG	0	0	0	0	0	2	0	0	0	1	0	0	0	0	1	0
AMD1	AAGCTTGCTAGGGATTACAG	0	0	0	0	0	0	0	0	0	0	0	0	0	0	0	0
AMD1	AATTCCGGTGTGGGTACCCT	0	0	0	0	0	0	0	0	0	2	1	1	1	0	3	0
AMD1	ATCTTCGCACTATCCCAAGG	0	0	1	0	4	2	2	0	0	0	0	0	0	0	0	0
AMD1	CCCACAAGGATTGAACATTG	0	0	0	0	1	0	1	1	0	0	0	0	0	0	0	0
AMELX	ACAGCACGGGGATGATTTGG	0	0	0	1	0	0	1	1	0	0	2	0	3	0	1	1
AMELX	CGGGCATCATTGGTTGCTGG	0	4	2	0	0	0	0	5	0	3	2	0	3	1	0	0
AMELX	GGATTGGAGTCATGGAGTGT	0	4	4	0	0	5	2	1	0	3	2	4	4	4	0	3
AMELX	TGGGCTCGTAACCATAGGAA	0	0	0	0	0	1	0	1	0	0	0	0	0	0	0	0
AMELY	CAGGCATCAGTGCTTGCTGG	0	0	1	0	0	1	1	0	0	0	0	0	0	0	0	0
AMELY	CGTAACCATAGGAAGAGTAC	0	5	4	1	0	1	3	2	0	0	0	0	0	0	0	0
AMELY	GATGTGGTGATGAGACTGCA	0	0	1	2	0	2	1	0	0	1	2	2	3	2	1	2
AMELY	GCACCACCAAATCATCCCCG	0	5	1	2	0	1	3	0	0	1	2	1	1	0	0	1
AMFR	ACAGGGACAGGACTCGACCG	0	2	4	0	1	3	6	2	0	0	0	0	0	0	0	0
AMFR	CCTCAACCACGAAGGGACGT	0	4	3	10	3	2	2	9	0	0	4	2	4	7	3	6
AMFR	GCACAAGAACTATCTACGTG	0	0	0	6	0	4	1	4	0	2	0	1	0	1	1	1
AMFR	TGTCTCTCACTCACTCGAAG	0	3	3	1	5	1	1	0	0	1	0	0	3	0	0	0
AMH	GCAGGGCCTAGTCAACCTGT	0	0	1	2	1	2	1	1	0	3	1	7	2	2	2	4
AMH	GCGGACCTACCCTCTCCGCG	0	0	0	0	0	0	0	0	0	0	0	0	0	0	0	0
AMH	GGGAGCCAACACCCTCGCTG	0	3	2	2	2	3	1	2	0	0	4	1	0	0	0	0
AMH	TCTTCCGAGAAGACTTGGAC	0	2	2	1	1	2	0	0	0	0	0	0	0	0	0	0
AMHR2	CAGTGATAAATCGGACAATG	0	1	1	0	1	0	0	0	0	0	0	0	0	0	0	0
AMHR2	CCCACAGGCCAATATAAACC	0	0	0	0	0	0	0	0	0	1	3	4	4	2	2	5
AMHR2	CCCCAGCAGGTAATCCGGGA	0	0	1	0	1	2	0	0	0	1	1	3	4	0	4	0
AMHR2	CGAAAGAACTACAGAGTGCG	0	2	0	1	1	3	2	1	0	0	0	0	0	0	0	0
AMPD1	ACAGTAAGACCTATACCCAC	0	2	0	4	0	2	4	1	0	1	1	1	0	1	1	0
AMPD1	CAAGGACCAACTCACCCCAG	0	1	1	0	1	1	0	1	0	0	0	0	0	0	0	0
AMPD1	GCAGGTACATACTAGATCCT	0	0	0	1	1	1	0	0	0	2	0	0	3	0	1	2
AMPD1	TATCACCTCAAAATGAAGGA	0	0	0	0	0	1	1	1	1	5	3	3	2	6	6	2
AMPD2	GAGACCCGGACCTATGAACA	0	0	1	2	0	0	0	1	0	0	0	0	0	0	0	0
AMPD2	GGTGCACGTCTACACCCGCA	0	0	0	0	1	0	0	0	0	2	1	0	1	0	1	2
AMPD2	TGCCAAATACAACCCTATTG	0	2	1	1	1	0	1	1	0	1	2	1	3	2	0	0
AMPD2	TGCCCCGTATGAGTTCCCCG	0	0	0	0	1	0	0	0	0	0	1	4	2	1	0	2
AMPD3	AAAACTGAAAACTATCTGGG	0	6	2	2	2	6	3	2	0	0	0	0	0	0	0	0
AMPD3	CACCTCACTTACTAAATCCG	0	2	0	1	2	0	0	0	0	1	4	1	1	2	4	4
AMPD3	TCACGTTATAGAAGTCCCGG	0	0	0	0	0	0	0	0	0	0	0	1	0	0	1	1
AMPD3	TGATCCGGGAGAAGTATGCG	0	1	0	0	0	2	3	0	0	0	0	0	0	0	0	0
AMPH	AGACTTCCATCAAAAACTCG	0	0	0	0	0	0	0	0	0	0	0	0	0	0	0	0
AMPH	ATTGCCCTGGGACCTATGGA	0	3	4	2	3	0	2	1	0	2	0	1	2	2	2	4
AMPH	GGTGTCTTTGCAATGCGGAG	0	0	0	0	0	0	0	0	0	0	0	0	0	0	0	0
AMPH	TCCAACACTAGGCATGCAGG	0	0	1	0	1	0	1	0	0	0	0	0	0	0	0	0
BIN1	ACCTGGCCTCCGTCAAAGGT	0	1	3	2	6	3	2	8	0	0	0	0	0	0	0	0
BIN1	AGTCACGCATTGCCAAGCGG	0	1	2	3	0	0	0	0	0	0	0	0	0	0	0	0
BIN1	CATCACTCCTACCTGAGATG	0	4	2	4	3	3	2	2	0	0	0	0	0	0	0	0
BIN1	TGAGGCAAACAAGATCGCAG	0	4	3	8	7	8	4	2	0	0	0	0	0	0	0	0
AMT	ACTGTCGCTGTTTACCAACG	0	1	1	0	3	1	0	1	0	2	4	2	2	3	7	8
AMT	AGAGGGGGTATACCTGCATG	0	2	0	5	3	1	2	0	0	1	0	0	0	0	1	1
AMT	CCAGGTACTACAGGCCGGCG	0	1	1	1	0	0	0	0	0	0	0	0	0	0	0	0
AMT	TGTAGCCACAGCGGGTCACG	0	0	0	0	0	0	0	0	0	0	0	0	0	0	0	0
AMY1A	AAGACAAGCGCTCTGTCAGA	0	1	0	2	1	1	2	1	0	0	2	4	3	1	3	3
AMY1A	CAACACCAATGTCAATGAGA	0	1	0	0	1	2	3	1	0	0	0	0	0	0	0	0
AMY1A	GTGACTAGATGCAACAATGT	0	0	0	0	0	0	0	0	0	0	2	0	2	1	1	0
AMY1A	TGAGCGATATTTAGCTCCCA	0	2	3	2	4	2	2	0	0	0	0	0	0	0	0	0
AMY1B	AACAGTAACTGGTTCCCGGA	0	1	1	0	3	1	2	0	0	4	3	2	3	3	4	0
AMY1B	AATCAACGAGGACATGGCGC	0	0	1	1	2	1	3	1	0	0	0	0	0	0	0	0
AMY1B	GACTAGATGCAACAATGTTG	0	1	3	2	2	3	2	1	0	3	0	0	1	0	0	0
AMY1B	GTCTTCTCGATCTTGCACTG	0	3	0	0	4	1	0	2	0	3	1	0	4	2	1	1
AMY1C	ATGAACCATCTCATTGACAT	0	1	0	1	2	2	3	2	0	1	2	3	3	2	4	0
AMY1C	GAACTATAATGATGCTACTC	0	0	0	0	0	0	0	0	0	0	1	0	0	1	0	0
AMY1C	GCTGTAATTAATCATATGTG	0	1	0	0	0	1	0	0	0	0	0	0	0	0	0	0
AMY1C	TAGCTCCCAAGGGATTTGGA	0	2	1	1	2	1	2	1	0	1	2	0	1	1	2	0
AMY2A	GAACTACAATGATGCTACTC	0	1	1	1	1	4	0	0	0	0	0	0	0	0	0	0
AMY2A	GAGCGATATTTAGCTCCGAA	0	1	1	1	0	0	1	1	0	0	0	0	0	0	0	0
AMY2A	TGACAATCAACGAGGACATG	0	0	0	2	1	4	3	3	0	0	0	0	0	0	0	0
AMY2A	TGTGGTAACGCTGTGAGTGC	0	0	1	0	0	0	1	1	0	0	0	0	0	0	0	0
AMY2B	AAGACAAGTGCTCTGTCAGA	0	2	4	4	3	0	3	4	0	0	0	0	0	0	0	0
AMY2B	ACAGGTCAGAGATTGTCGTC	0	2	3	3	0	0	1	1	0	2	0	1	3	2	2	0
AMY2B	ATGAATCATCTCATTGACAT	0	3	1	2	3	3	0	0	0	0	1	4	7	0	2	2
AMY2B	GACTAGATGTAACAATGTTG	0	0	0	0	0	1	1	0	0	0	0	0	0	0	0	0
ANG	AATGTGTTGATGTCTTTGCA	0	5	1	7	4	3	4	4	0	1	0	1	2	0	1	1
ANG	ATCCTGAGCCAGGGTCGGTG	0	5	2	1	2	1	1	3	0	0	0	0	0	2	2	1
ANG	CACTATGATGCCAAACCACA	0	0	0	2	3	1	1	4	0	4	4	3	5	3	2	2
ANG	GATACTGTGAAAGCATCATG	0	0	2	1	2	3	2	0	0	4	0	2	0	0	2	1
ANGPT1	AGATATAACCGGATTCAACA	0	3	4	1	2	5	5	2	0	0	0	0	0	0	0	0
ANGPT1	GCAGAGAGATGCTCCACACG	0	3	1	3	4	0	3	2	0	1	1	1	1	1	2	0
ANGPT1	GCAGCTTGAGAATTACATTG	0	4	0	7	6	5	4	6	0	0	0	1	0	0	0	0
ANGPT1	TTGCAATATGGATGTCAATG	0	0	1	2	6	1	2	0	0	0	0	0	0	0	0	0
ANGPT2	AAGAACTGAATTATTCACCG	0	0	0	0	0	0	0	0	0	1	0	2	0	0	0	1
ANGPT2	ACCAAACAGCGGAGCAAACG	0	0	1	0	1	0	0	0	0	3	2	1	1	3	4	1
ANGPT2	ACCGAGTCATCGTATTCGAG	0	4	1	0	1	5	4	0	0	0	0	0	0	0	0	0
ANGPT2	TAACGTGTAGATGCCATTCG	0	1	0	0	3	0	0	0	0	3	4	2	2	5	0	6
ANK1	CATTCTAGAAACGACAACCA	0	0	2	0	3	2	2	1	0	0	2	0	1	0	0	0
ANK1	GACGGGAGCCTCGATCGACG	0	4	0	4	5	4	0	2	0	1	1	0	2	0	1	1
ANK1	GATCAAACACGGCGTCATGG	0	6	0	2	5	3	0	3	0	0	0	0	0	0	0	0
ANK1	TGTACTTCGTGATCATGTCA	0	0	1	3	2	2	2	2	0	0	0	0	0	0	0	0
ANK2	AAATGTTAACGCAAAAACCA	0	0	0	1	1	0	1	0	0	0	0	0	0	0	0	0
ANK2	ACATTACGGAAATGTCAACG	0	1	3	2	0	4	0	0	0	1	1	1	1	0	0	0
ANK2	GGGAGAATACCTTAGGCCTG	0	0	0	0	0	0	0	0	0	0	0	0	0	0	0	0
ANK2	TGGTGTGTACCCATTTGTAG	0	1	0	1	3	0	1	0	0	0	0	0	0	0	0	0
ANK3	CATGTGGATGCGCTTTACTG	0	0	0	0	1	0	1	0	0	0	1	0	0	2	2	0
ANK3	GATGAAGTTCGACTGAAGTG	0	5	2	6	3	3	1	1	0	1	1	1	0	0	1	0
ANK3	GGATACACACCACTGCATGT	0	7	4	3	7	3	3	2	0	1	0	2	1	0	0	0
ANK3	GGGGCCGTACACTTGCGTGG	0	1	1	0	1	0	1	1	0	0	0	0	0	0	0	0
ANPEP	CATCACGCTTATCCACCCCA	0	2	1	1	0	0	0	0	0	0	0	0	0	0	0	0
ANPEP	CCTTGGACCAAAGTAAAGCG	0	0	0	0	0	0	0	0	0	0	0	0	0	0	0	0
ANPEP	CGTTCAGGGCATAATCGCCG	0	2	0	0	1	0	0	0	0	0	2	0	0	3	1	0
ANPEP	TCACGGTGGATACCAGCACG	0	0	0	0	0	0	0	0	0	0	1	0	0	0	2	1
SLC25A4	CAAAGGGATCATTGATTGTG	0	1	1	0	0	1	0	0	0	2	1	0	1	0	1	2
SLC25A4	CCAGACCATGGAACTCACGC	0	0	1	1	0	2	0	1	0	0	0	0	0	0	0	0
SLC25A4	GGGGAAGTAACGGATCACGT	0	2	1	0	0	1	0	0	0	0	0	0	0	0	0	0
SLC25A4	TGGTAACCTGGCGTCCGGTG	0	0	0	0	0	0	0	0	0	0	0	0	0	0	0	0
SLC25A5	ACACAGGGATGTGGCCCCTG	0	0	0	0	0	0	0	0	0	0	1	1	0	1	2	0
SLC25A5	ACCCGTCTAGCAGCTGATGT	0	1	1	3	1	2	3	2	0	0	0	0	0	0	0	0
SLC25A5	AGATACCGAAGTAGGCGGCT	0	0	0	0	0	0	0	0	0	0	0	0	0	0	1	0
SLC25A5	GGAGTTCTGTCCTTCTGGCG	0	0	0	0	0	0	0	0	0	0	0	0	0	0	0	0
SLC25A6	CCAGCGGGTACACGAAGCAG	0	4	2	6	1	1	4	1	0	0	0	0	0	0	0	0
SLC25A6	CGAAGTTGAGGGCTTGAGTG	0	1	4	3	4	2	0	4	0	4	4	0	1	4	1	0
SLC25A6	CGTATCGTACACGCCGAAGT	0	2	2	2	0	2	1	0	0	0	0	0	0	0	0	0
SLC25A6	GCCGCCGACAAGCAGTACAA	0	0	0	0	0	2	0	0	0	0	0	0	0	0	0	0
ANXA1	AAGGCAGCGACATCCGAGGA	0	1	2	0	1	0	0	0	0	0	0	0	0	0	0	0
ANXA1	AGAAATCAGAGACATTAACA	0	4	0	0	1	2	1	0	0	0	0	0	0	0	0	0
ANXA1	CCTTACAGGTCACCTTGAGG	0	1	2	2	0	1	0	1	0	0	0	0	0	0	0	0
ANXA1	TCACACCAAAGTCCTCAGAT	0	2	0	2	3	5	2	1	0	0	0	0	0	0	0	0
ANXA2	ACAGGGGCTGGGAACCGACG	0	3	3	4	1	1	4	2	0	0	0	0	0	0	0	0
ANXA2	CAGCCATCAAGACCAAAGGT	0	2	0	2	0	1	2	0	0	1	0	0	2	1	0	0
ANXA2	GGTCCTTCTCTGGTAGGCGA	0	4	0	1	2	1	0	0	0	6	4	1	3	4	4	0
ANXA2	TGGGAAACCAACCTTTGCCA	0	1	2	0	1	1	0	2	0	0	0	0	0	0	0	0
ANXA3	CTGAGAGGTCAAATGCACAG	0	0	0	0	0	0	0	0	0	0	0	0	0	0	0	0
ANXA3	GAATAGATTCTCTATAAAGC	0	0	0	0	0	0	0	0	0	0	0	0	0	0	0	0
ANXA3	GAGGAAAGCTCCTTAAACAC	0	1	1	1	2	1	0	0	0	0	0	0	0	0	0	0
ANXA3	TTTGCATCAAAGACTGCTGG	0	0	0	0	0	0	0	0	0	0	0	0	0	0	0	0
ANXA4	AACCGAAATCACCTGTTGCA	0	2	4	1	4	3	0	1	0	5	3	1	0	1	6	0
ANXA4	ACTGTGGCCTACCCTGCCGA	1	3	6	9	1	2	3	0	0	1	3	0	1	0	0	0
ANXA4	TATGCGCCGGATCTCCTCAG	0	0	0	0	0	0	0	0	0	0	0	0	0	0	0	0
ANXA4	TTGCACGTCATACAGCACCG	0	0	3	3	1	3	6	2	0	2	0	3	1	0	2	1
ANXA5	AATCTCCACGCAATACCTGA	0	5	3	5	5	3	6	0	0	2	2	4	2	0	2	1
ANXA5	ACTCTTCGGAAGGCTATGAA	0	2	2	3	0	3	1	0	0	0	0	0	0	0	0	0
ANXA5	AGGCTGGAGAACTTAAATGG	0	8	2	3	6	5	4	5	0	3	4	1	2	1	0	4
ANXA5	ATAAGCATCATAAAGCCGAG	0	9	4	3	5	2	0	7	0	1	6	5	2	1	2	1
ANXA6	GAGAAGCTAATGCTGGCCGT	0	0	0	0	0	0	0	0	0	0	0	0	0	0	0	0
ANXA6	GCAGGTGGCCTATCAGATGT	0	1	4	4	1	2	3	3	0	0	0	0	0	0	0	0
ANXA6	GGGAAGCCAAGATCTCAATG	0	2	3	2	0	0	1	4	0	1	3	4	3	3	1	0
ANXA6	TTGGCATCGTAATGGGCCGG	0	3	4	4	3	0	2	2	0	0	0	0	0	0	1	0
ANXA7	AGGAACAAAATACCTGACTA	0	4	3	4	1	1	5	2	0	0	0	0	0	0	0	0
ANXA7	ATTTAAGACCTCCTATGGCA	0	3	1	6	1	1	0	3	0	0	1	5	4	2	1	2
ANXA7	CTCCAGGCATCGTAATACGT	0	0	2	1	1	0	0	0	0	1	0	0	0	1	1	0
ANXA7	TACCCACAAGTGCCAAGTAG	0	0	0	0	0	0	0	0	0	0	0	0	0	0	0	0
ANXA11	AGGACCTCGGCATCTCGCAG	0	1	3	0	4	3	0	0	0	1	4	2	2	0	1	1
ANXA11	ATAACGTGGCCACCTATGCG	0	0	2	0	2	1	2	2	0	0	0	0	0	0	0	0
ANXA11	CGAGCTACCCAGGATACCCG	0	0	0	0	0	0	0	0	0	0	4	0	0	2	0	0
ANXA11	GGGATGTATCCACCCCCAGG	0	0	0	0	0	0	0	0	0	0	0	0	0	0	0	0
ANXA13	AAACTTCGAGAAGACAGCGT	0	3	1	2	4	0	0	1	0	0	0	3	0	1	1	0
ANXA13	AGCCTCGAATCAGATGTCAA	0	2	2	4	1	2	0	2	0	0	1	3	0	0	1	0
ANXA13	CCTGTGCACGAGGACCAATA	0	0	0	0	0	0	0	0	0	1	2	1	1	1	2	2
ANXA13	GTACAAGGCAACGTACGGCA	0	0	0	0	0	0	0	0	0	1	0	1	2	2	2	3
AOAH	AGCGACGAGTCAGTGTACCC	0	1	2	0	0	1	0	0	0	1	3	0	3	2	4	3
AOAH	CATGGCATATATAACGATGG	0	0	1	1	1	1	0	2	0	0	1	0	0	0	0	0
AOAH	CCTGTAGCACCAGAGAGTTG	0	0	0	0	0	0	0	0	0	2	2	4	3	4	2	1
AOAH	TGCTCAAGTTCACAACTCGA	0	2	1	1	3	1	2	0	0	2	2	2	2	0	4	1
AOC2	AGTCTGCATAGTAGTGCCCA	0	1	1	0	0	1	1	1	0	1	1	1	0	0	4	0
AOC2	CTGGGGCGAGAACTGAAGAG	0	3	1	3	5	0	4	1	0	0	3	4	1	2	1	3
AOC2	GTCACATCCCGCATGTACGA	0	1	2	2	1	1	0	2	0	0	0	0	0	0	0	0
AOC2	TATATGGATGTCCACCATCG	0	1	1	1	2	0	0	2	0	0	2	2	1	1	0	0
AOX1	CATATATAACCTACCACCAA	0	1	3	4	4	4	2	0	0	0	0	0	0	0	0	0
AOX1	CTGGTGTGAAGCATGCCACG	0	0	0	0	0	0	0	0	0	0	0	0	0	0	0	0
AOX1	GAGTTATGCATCTCATATGG	0	8	4	4	2	3	6	1	0	0	0	0	0	0	0	1
AOX1	GGGGTTCTACATACCCACAG	0	2	3	1	0	1	2	2	0	0	0	0	0	0	0	0
APAF1	CTGGTGAAAGAGTATGCGGC	0	5	2	4	1	3	1	0	0	4	0	1	0	0	2	0
APAF1	TGAATTTGTATGACCAAACA	0	2	1	3	4	1	1	0	0	0	0	0	0	0	0	0
APAF1	TTCCTAAGGAACTCTCCACA	0	0	0	0	0	0	0	0	0	0	0	2	1	2	0	0
APAF1	TTTCCTAATATTGTACAACT	0	1	1	2	2	3	1	1	0	2	2	1	1	1	3	1
NUDT2	AAGATGCCTCATTCCCAAAG	0	2	0	1	3	3	3	3	0	0	0	0	0	0	0	0
NUDT2	CAAAAGGGAACTCAATTATG	0	0	0	0	0	0	0	0	0	0	0	0	0	0	0	0
NUDT2	CATCACTGGACTCCTCCCAA	0	2	1	2	1	2	0	0	0	3	12	5	8	3	3	1
NUDT2	GCCAGCTGACCATTATTGAG	0	3	3	2	1	2	3	0	0	4	4	2	1	3	1	2
APOF	CATATGAAGTGGCATCCACA	0	0	0	0	2	0	0	0	0	1	2	1	3	0	0	3
APOF	GGCTCTAAGGAATGCCCTGG	0	3	0	1	2	2	1	0	0	1	0	1	1	0	1	0
APOF	GTGTAGCATTCACACCACCC	0	1	3	1	1	2	0	0	0	2	0	0	0	0	0	1
APOF	TATGCTACTCAAAACTGCCT	0	1	1	0	0	0	2	1	0	0	0	0	0	0	0	0
APBA1	AGGAAATGGTCCTCAGAGGG	0	2	0	1	0	0	2	0	0	0	2	5	0	1	1	1
APBA1	CCAGGGACTGTGACGACCAG	0	1	1	1	1	0	0	2	0	1	1	0	0	0	1	0
APBA1	GAGCCCTATGCCGACTACGG	0	0	0	0	2	1	1	0	0	0	0	0	0	0	0	1
APBA1	TTCCATCGATCAAGTCTTCG	0	0	3	0	0	1	1	0	0	0	0	0	0	0	0	0
APBA2	CAGAGCTGGAGTCCCCATCG	0	0	0	0	1	0	3	0	0	0	0	0	0	0	0	0
APBA2	CCAGGACTACTACCCCGAGG	0	0	0	1	4	1	0	0	0	0	0	0	0	0	0	0
APBA2	GAACCAGAAGACCTCATCGA	0	3	0	2	0	0	2	1	0	0	1	0	0	1	0	2
APBA2	GAGGACGACAGCTACCTAGA	0	1	0	2	1	3	0	3	0	0	0	0	0	0	0	0
APBB1	AGCTGGGCTACCTTATCCCA	0	1	0	1	1	2	1	0	0	1	3	1	1	1	0	1
APBB1	ATTGCGATTCTGGTCACGGT	0	0	0	0	0	0	0	0	0	0	0	0	1	2	1	0
APBB1	CCTGGGTTGGTATTCCGTGG	0	1	1	2	2	0	1	1	0	3	0	4	5	0	2	0
APBB1	TGAGGGTCCAGGACACCTCA	0	0	0	0	0	0	0	0	0	0	0	0	0	0	0	0
APBB2	ACTGGGGTCCGGGTTAACAG	0	0	0	0	1	0	0	0	0	1	0	1	1	1	0	0
APBB2	AGAACCGAGGCAATCACCAT	0	0	0	0	0	0	0	0	0	3	2	3	1	1	3	2
APBB2	GCTGCGAGTGCAGCACGCTG	0	0	0	0	0	0	0	0	0	0	0	0	0	0	0	0
APBB2	TGCACTAACTAACATCCAGG	0	0	1	2	1	2	2	0	0	0	0	0	0	0	0	0
APC	AGGATGTAATCAGACGACAC	0	1	2	0	2	0	0	4	0	1	2	1	4	2	1	4
APC	GGTTCAGAAACAAATCGAGT	0	3	1	1	2	0	1	2	0	5	0	2	0	3	5	3
APC	TCAATAGGCGTGTAATGATG	0	1	0	4	2	2	3	2	0	1	0	1	2	0	1	2
APC	TCTGTATAAATGGCTCATCG	0	0	2	0	3	1	1	6	0	0	2	2	3	1	2	1
APCS	ACTATAGGCTCGAAAACACA	0	2	4	3	3	3	2	2	0	5	5	0	5	0	3	1
APCS	CTCCTACAATACCCAAGGCA	0	1	5	2	2	2	0	1	0	2	0	1	0	0	1	1
APCS	GGAGAGTATAGTCTATACAT	0	1	2	2	3	0	1	1	0	0	0	0	0	0	0	0
APCS	GTGAAAAAGGGTCTGCGACA	0	2	2	4	4	2	1	0	0	5	1	1	4	4	0	1
AIRE	AGTTCGAAGACTCCGGCAGT	0	1	0	1	0	0	3	1	0	0	0	0	0	0	0	0
AIRE	CCCCGCTCACCGTTCCCGAG	0	2	3	2	4	2	2	3	0	3	3	1	2	2	0	0
AIRE	CGCGCTGGCTGACCACGACG	0	0	0	0	0	0	0	0	0	0	0	0	0	0	0	0
AIRE	GTGGCGGTACCAAAGCCTTG	0	0	0	0	0	0	0	0	0	0	0	0	0	0	0	0
APEH	ATTATGTGGACCTCATCGGG	0	0	0	1	0	1	0	0	0	0	5	0	3	1	0	1
APEH	CACAACATCTACCACCACTG	0	3	2	2	1	5	6	2	0	1	0	0	0	3	1	0
APEH	GTACGGCGGCCAATACCGGA	0	0	0	0	0	0	0	0	0	0	0	0	0	0	0	0
APEH	TTTGCTGTGGACACCCAAGT	0	0	0	0	4	3	1	1	0	0	0	0	0	0	0	0
APEX1	ACAGCATATGTACCTAATGC	0	0	2	0	0	0	0	0	0	1	2	0	0	3	0	0
APEX1	ATGCCGTAAGAAACTTTGAG	0	0	0	0	0	0	0	0	0	0	0	0	0	0	0	0
APEX1	CCAAGAGCAGATCTTGAGTG	0	0	5	2	0	3	4	2	0	1	1	0	0	1	0	0
APEX1	CTGGTCAGCTCCTTCGGACA	0	1	2	3	1	2	2	2	0	0	0	0	0	0	0	0
BIRC2	ATATTCAACTTTCCCCGCCG	0	3	3	4	1	2	3	2	0	0	0	0	0	0	0	0
BIRC2	ATGCTATGTCAGAACACCGG	0	1	1	0	0	0	0	0	0	0	0	0	0	0	0	0
BIRC2	CAAGCTACTATGTTCCAAGG	0	3	1	3	0	0	1	1	0	0	0	0	0	0	0	0
BIRC2	TACTCATTGCATAACTGTAG	0	0	0	0	1	0	0	0	0	0	1	1	0	1	1	1
BIRC3	ACCCGGAAGTAATGAGTGTG	0	0	1	0	0	1	0	3	0	0	0	0	0	0	0	0
BIRC3	AGGATTAACTAGAACACTAG	0	1	0	1	0	1	2	0	0	0	0	0	0	0	0	0
BIRC3	CATGGGTTCAACATGCCAAG	0	4	1	2	3	4	0	1	0	0	0	0	0	0	0	0
BIRC3	TTTCGTTATTCATTGCACAG	0	0	0	0	0	0	0	0	0	0	0	0	0	0	0	0
XIAP	ATGACAACTAAAGCACCGCA	0	0	0	0	0	0	0	0	0	0	0	0	0	0	0	0
XIAP	ATGGATATACTCAGTTAACA	0	1	1	0	0	1	1	0	0	0	0	0	0	0	0	0
XIAP	TATCAGACACCATATACCCG	0	5	8	4	6	8	4	4	0	0	0	0	2	0	0	0
XIAP	TCTGACCAGGCACGATCACA	0	0	0	0	0	0	1	1	0	0	0	0	0	0	0	0
BIRC5	ATGCGGTGGTCCTTGAGAAA	0	0	0	0	0	0	0	0	0	2	2	1	1	0	0	2
BIRC5	CAAGTCTGGCTCGTTCTCAG	0	1	1	1	0	0	0	0	0	0	0	0	0	0	0	0
BIRC5	GAACATAAAAAGCATTCGTC	0	0	1	1	0	1	0	1	0	0	0	0	0	0	0	0
BIRC5	GCTGCGCCTGCACCCCGGAG	0	0	1	0	0	0	0	0	0	0	0	0	0	0	0	0
APLP1	AATGTGAGAGTTCAACCCGG	0	2	2	2	4	3	4	1	0	0	0	0	0	0	0	0
APLP1	CCTGCCTAAAGCCGACAGAC	0	3	3	0	3	2	1	2	0	4	3	1	7	3	6	1
APLP1	CGCACGCAGGTAGCGCCGCA	0	0	0	0	0	0	0	0	0	1	0	1	1	0	0	0
APLP1	GGGAAATCAGTGAGCACGAG	0	0	0	0	0	0	0	0	0	0	0	0	0	0	0	0
APLP2	AAGGCCTGGAGAATGCGATG	0	0	0	0	0	0	0	0	0	2	5	5	6	10	2	5
APLP2	GCACCGCAACCGAATGGACA	0	0	1	3	0	0	0	1	0	0	0	0	2	1	0	0
APLP2	GGAACTGGTCTACCCCACAT	0	0	0	0	0	0	0	0	0	0	0	0	0	0	0	0
APLP2	TATTGACAACTGGTGCCGGA	0	0	0	0	0	0	0	0	0	0	0	0	0	0	0	0
APOA1	CAAGGCGGAGCCTTCAAACT	0	0	1	0	1	3	1	1	0	0	0	0	0	0	0	0
APOA1	CCTAAAGCTCCTTGACAACT	0	0	0	0	0	0	0	0	0	0	0	0	0	0	0	0
APOA1	GAGCACATCCACGTACACAG	0	0	0	0	0	0	0	0	0	0	1	0	0	0	0	0
APOA1	GCTGCGCGCAGAGCTCCAAG	0	0	0	0	0	0	0	0	0	0	0	0	0	0	0	0
APOA2	ACAGGCAAAGGAGCCATGTG	0	7	3	6	6	7	3	1	0	0	0	0	0	0	0	0
APOA2	CCCACCTTCAAGGCTGCAGA	0	2	1	1	1	1	0	1	0	0	0	0	0	0	0	0
APOA2	GACCGTGACTGACTATGGCA	0	4	2	0	3	2	0	2	0	0	0	0	0	0	0	0
APOA2	TGTGGGCAGGAGCTTTGGTT	0	2	1	2	2	1	2	0	0	1	0	0	1	0	0	0
APOA4	CAAGATCGACCAGAACGTGG	0	5	1	7	4	9	8	3	0	3	0	2	0	1	1	0
APOA4	CAAGATTGACCAGACCGTGG	0	0	0	0	0	0	0	0	0	0	2	3	1	3	0	3
APOA4	GGAGAAGTGAACACTTACGC	0	0	0	0	2	0	2	0	0	0	0	0	0	0	0	0
APOA4	TGAGGTGAGCCAGAAGATCG	0	1	1	0	0	1	2	0	0	0	1	0	3	2	0	1
APOB	AAACTCACTTGTTGACCGCG	0	3	2	2	7	3	6	1	0	2	3	0	3	0	1	3
APOB	AAGTCCATGAGTTAATCGAG	0	0	0	2	2	0	2	2	0	0	1	0	0	1	0	0
APOB	GACATGACTTTCCGGCACGT	0	6	3	2	4	1	4	2	0	1	0	0	1	0	0	0
APOB	GGTCTCTACCACCAAAACGG	0	7	2	9	0	3	7	3	0	0	0	0	0	0	1	1
APOBEC1	ATGGATCAACAAAATCGGCA	0	4	2	4	0	1	0	0	0	2	0	0	0	0	0	0
APOBEC1	CAAAAACACCACCAATCACG	0	0	2	0	3	3	1	0	0	3	3	1	2	1	2	2
APOBEC1	GAGTTTCTGAGTCGGCACCC	0	0	1	0	0	1	1	0	0	2	3	2	3	3	0	0
APOBEC1	TAGAAGACGTCAAACTCCCA	0	0	0	0	0	0	1	0	0	0	0	0	0	0	0	0
APOC1	CCTGTCGCTCCCGGTCCTGG	0	0	2	1	2	1	1	1	0	0	0	0	0	0	0	0
APOC1	CTTCAGCTTATCCAAGGCAC	0	0	0	0	0	0	0	0	0	2	1	1	1	3	0	3
APOC1	GTTCTGTCGATCGTCTTGGA	0	1	2	2	0	2	1	1	0	0	1	0	1	1	2	0
APOC1	TGGAAACACACTGGAGGACA	0	0	1	1	2	4	1	4	0	0	0	0	0	0	0	0
AQP8	CTGCTCCTGGACTGTCACAA	1	5	4	3	6	3	5	5	0	3	9	3	1	3	1	3
AQP8	GCTGTGAGACCCAGTACGGG	0	1	0	1	0	0	0	1	0	0	2	3	6	2	0	1
AQP8	GGCGAGTGTCCTGGTACGAA	0	1	3	1	0	1	1	1	0	1	0	0	1	0	0	0
AQP8	GGCTCGTGATTGCCACGCTG	0	0	0	0	1	3	0	2	0	4	0	0	0	1	0	1
APOC2	ACTCACCAAATCCCAATACC	0	0	0	0	0	0	0	0	0	0	0	0	0	0	0	0
APOC2	GCAGGTATGTCTTCTCGTAC	0	1	0	0	0	0	0	1	0	0	0	0	0	0	0	0
APOC2	GGAGAGAGATTCCTTCACCT	0	0	0	0	0	0	0	0	0	0	0	0	0	0	0	0
APOC2	GGAGGACAAGAAACAGAGCT	0	0	0	0	0	0	0	0	0	0	0	0	0	0	0	0
APOC3	CACCAAGTGCTTACGGGCAG	0	0	1	1	1	0	3	0	0	5	2	4	3	0	5	1
APOC3	CTGCATGAAGCTGAGAAGGG	0	2	4	2	3	2	2	1	0	1	1	0	0	0	1	0
APOC3	GGATGCACTGAGCAGCGTGC	0	0	1	0	1	2	1	2	0	9	9	1	7	3	4	5
APOC3	TTTAGGGGCTGGGTGACCGA	0	2	0	0	1	2	2	2	0	2	4	4	4	5	5	3
APOC4	CAAAGCTAAAGATGAGTCGC	0	3	2	1	4	3	0	1	0	0	0	0	0	0	0	0
APOC4	CCACCTAGCATGCCAGCCAG	0	3	0	3	2	0	0	1	0	1	1	0	0	0	2	0
APOC4	CCTCCTCAGAAACAGGCTCC	0	1	0	1	3	1	1	0	0	0	0	0	0	0	0	0
APOC4	GTGGTGAACAGGACCAGAGA	0	1	3	3	4	4	0	2	0	0	0	0	2	2	0	0
APOD	AAAGATCAAAGTGTTAAACC	0	1	4	4	3	4	2	2	0	0	0	0	0	0	0	0
APOD	AGGATCCAGTACGGTGCCGA	0	0	1	2	0	0	1	0	0	0	0	0	0	0	0	0
APOD	CTCTGCAGTATCTCGGAAGA	0	0	0	0	0	0	0	0	0	0	0	0	2	0	0	1
APOD	GGAACTGTGAATCAAATCGA	0	1	0	2	0	0	1	0	0	1	0	0	2	0	1	0
APOE	AGCTGCGCCAGCAGACCGAG	0	0	1	0	0	0	0	0	0	0	1	0	0	0	1	0
APOE	CATGCTCGGCCAGAGCACCG	0	0	0	0	0	0	0	0	0	0	0	0	0	0	0	0
APOE	GCGGACATGGAGGACGTGTG	0	4	1	0	1	1	1	0	0	0	0	0	1	0	0	0
APOE	GGCCTACAAATCGGAACTGG	0	2	1	2	2	5	2	1	0	0	0	0	0	0	0	0
APOH	AAGCCGGGCTATGTGTCCCG	0	0	0	0	0	0	0	0	0	0	0	0	0	0	0	0
APOH	ACACGAAGTGTTGCAAACGT	0	1	4	0	3	3	6	1	0	2	1	3	4	4	3	4
APOH	TTCAAAAGTCGTATAGCGTA	0	0	2	1	2	1	1	0	0	0	0	0	0	0	0	0
APOH	TTCCCATCAAGACCAGACAA	0	0	0	0	0	0	0	0	0	2	0	0	0	1	1	0
APP	ACATCCGCCGTAAAAGAATG	0	2	0	1	2	1	1	1	0	0	0	0	0	0	0	0
APP	CAAGTATCTCGAGACACCTG	0	0	1	1	1	1	0	1	0	0	0	0	0	0	0	0
APP	CGGAACTTGTCAATTCCGCA	0	0	0	0	0	0	0	0	0	0	0	0	0	0	0	0
APP	GCTGCAGCGAGACCTACCCG	0	1	1	2	2	1	0	0	0	0	1	1	0	0	1	1
APRT	CGCCTGCGATGTAGTCGATG	0	1	3	0	1	0	1	1	0	3	3	3	2	1	0	1
APRT	GCTGCGTGCTCATCCGAAAG	0	5	6	2	7	3	1	2	0	1	5	1	0	4	1	1
APRT	TCGCGCCAGGAGGCCGATGG	0	2	1	1	3	1	3	3	0	3	2	2	1	4	1	1
APRT	TCTTACCTTCCCGTACTCCA	0	3	1	2	2	0	0	0	0	0	1	3	1	2	0	0
KLK3	AAAGCGTGATCTTGCTGGGT	0	5	5	4	6	3	2	2	0	1	1	4	0	2	2	1
KLK3	ACAATCCGAGACAGGATGAG	0	4	1	3	1	3	4	0	0	0	1	0	0	4	2	0
KLK3	AGGAGGCTCATATCGTAGAG	0	1	1	4	2	0	4	0	0	5	3	1	3	2	1	5
KLK3	TCTCGTGGCAGGGCAGTCTG	0	0	0	0	0	0	0	0	0	0	0	0	0	0	0	0
FAS	ATGTGAACATGGAATCATCA	0	2	1	2	0	2	0	3	0	1	2	1	5	4	2	2
FAS	CAGGATCCAGATCTAACTTG	0	1	0	0	3	0	1	0	0	1	3	0	4	0	1	3
FAS	GTTGAGACTCAGAACTTGGA	0	0	0	0	0	0	0	0	0	1	0	0	2	0	0	0
FAS	TAGGGACTGCACAGTCAATG	0	2	4	2	3	1	3	5	0	0	3	1	3	1	2	0
FASLG	AAAACATCACAAGGAGACAC	0	0	2	1	2	1	3	2	0	0	0	0	0	0	0	0
FASLG	AGAAAGCAGGACAATTCCAT	0	0	0	0	0	1	0	0	0	0	0	0	0	0	0	0
FASLG	GGAAGAGCTGAAACATCCCC	0	0	2	1	0	0	0	0	0	0	0	0	0	0	0	0
FASLG	GGGAAGAACTGTGCCTGGAG	0	0	1	2	0	0	1	0	0	2	0	0	1	1	0	0
SHROOM2	AGAGAACATCCTCTACACTG	0	0	2	4	6	5	7	2	0	3	0	1	0	6	2	0
SHROOM2	CCACCGTTCGACGCCCACGT	0	3	3	4	6	6	5	3	0	1	2	1	4	2	3	0
SHROOM2	GGAGACCAGAGCTCACCGAT	0	0	0	0	0	0	0	0	0	3	4	1	4	2	1	3
SHROOM2	TCGAGATTATAGATACTCGG	0	1	1	2	2	2	1	2	0	0	0	0	0	0	0	0
AQP1	ACACCCCACTCACGTCATTG	0	0	0	0	0	0	0	0	0	1	0	0	1	0	0	0
AQP1	ACTGGGCGATGATGTACATG	0	0	0	0	1	1	0	2	0	0	0	0	0	0	0	0
AQP1	CTGGGCTTCAAATACCCGGT	0	1	0	1	2	1	0	0	0	0	0	0	0	0	0	0
AQP1	GCGTGCTGGCTACTACCGAC	0	0	0	0	0	1	2	2	0	1	1	1	0	0	1	1
AQP2	CACGCCAGCAGACATCCGCG	0	0	0	0	0	0	0	0	0	0	0	0	0	0	0	0
AQP2	CATGGCAATCTGTAGCACAG	0	2	0	0	1	1	1	1	0	0	0	0	0	0	0	0
AQP2	GGCAGGCCACAGTCACGGCA	0	0	3	4	3	5	4	1	0	2	1	0	1	1	0	0
AQP2	TCTCCGAGCCGCCTTCTACG	0	0	0	0	0	0	0	0	0	2	2	0	0	2	0	1
AQP3	CAAGCTGCCCATCTACACCC	0	0	0	0	0	0	0	0	0	2	1	0	1	0	0	0
AQP3	CAGCACACACACGATAAGGG	0	2	1	0	0	1	0	1	0	0	0	0	0	0	0	0
AQP3	GATGGTGAGGAAACCACCGT	0	0	0	2	1	0	1	1	0	0	0	0	0	0	0	0
AQP3	TACAACAACCCCGTCCCCCG	0	5	3	3	2	0	1	0	0	0	0	0	0	0	0	0
AQP4	AAAGCCTTTACCGGTCGACA	0	1	1	1	1	3	1	1	0	3	0	0	0	0	0	0
AQP4	AACCAGGAGACCATGACCAG	0	0	0	0	0	0	0	0	0	0	0	0	0	0	0	0
AQP4	CAGTGCTTTGGCCATATCAG	0	0	1	0	0	0	0	0	0	0	0	0	0	0	0	0
AQP4	TGCGATGTAGAAGACAGACT	0	0	2	2	0	0	0	0	0	3	6	4	2	4	1	0
AQP5	GACAGACAGGCCAATGGACA	0	2	1	0	6	3	2	3	0	0	0	2	1	0	0	1
AQP5	GCTCAACAACAACACAACGC	0	0	0	0	0	0	0	0	0	0	0	0	0	0	0	0
AQP5	GGCTGGCATCCTCTACGGTG	0	0	0	0	2	1	1	1	0	5	3	3	4	6	4	5
AQP5	GGTGCGGCGGGAGTCAGTGG	0	0	0	0	0	0	0	0	0	0	0	0	0	0	0	0
AQP6	AAAGAACACATACAGCCCCG	0	2	1	1	1	1	0	1	0	0	0	0	0	0	0	0
AQP6	ACCTACCACGTTGATCCCAA	0	0	0	0	0	0	0	0	0	3	1	0	1	0	0	0
AQP6	ATGGCAATCTGTAGCACGGA	0	0	1	2	0	4	2	2	0	0	0	2	1	1	1	1
AQP6	GAGGAAGGCCAGCGTCACGG	0	0	0	0	0	0	0	0	0	1	0	1	0	1	1	1
AQP7	ACACCCCGATGATGACCACG	0	0	4	5	4	2	4	6	0	0	0	0	0	0	0	0
AQP7	AGATCCAGGAAATACTGCAG	0	0	0	0	0	0	0	0	0	2	1	1	3	1	0	0
AQP7	GCCCAGCGCACAGTTAGCAA	0	0	3	1	0	5	6	5	0	0	0	0	0	0	0	0
AQP7	GTTCCTGGGCTCCTTCCTGG	0	2	2	2	1	2	2	0	0	2	2	2	1	1	3	4
AQP9	ATGGCCATTTATGTGGCTGG	0	1	2	1	7	3	2	1	0	4	3	5	4	4	3	4
AQP9	GACGGTTGCAGCCCCCACAA	0	0	0	0	0	0	0	0	0	1	2	2	5	0	1	1
AQP9	GATTATGAGGAGTATCATGG	0	6	6	4	7	2	1	4	0	0	2	0	1	2	0	0
AQP9	TGGTGGAAAACTGCTGATCG	0	0	0	0	0	0	0	0	0	2	2	2	3	3	3	2
AR	AGGGTACCACACATCAGGTG	0	11	9	11	6	3	6	6	0	0	2	1	2	0	0	1
AR	CCTTAAAGACATCCTGAGCG	0	0	0	0	0	0	0	0	0	0	0	0	0	0	0	0
AR	GGACGCAACCTCTCTCGGGG	0	1	0	2	1	0	0	1	0	6	3	3	3	5	0	1
AR	TCCAGCTTGATGCGAGCGTG	0	0	0	0	0	0	0	0	0	1	2	1	0	5	4	1
ABCC6	ACTATGATCCAATCAGCCTG	0	2	1	1	3	3	1	0	0	3	0	2	2	2	0	0
ABCC6	CAGACCACGATCCAGACGAG	0	2	4	3	2	3	2	0	0	2	0	0	0	2	0	1
ABCC6	GAGAACTGTGAGAGTCACAA	0	2	2	7	2	5	3	3	0	0	0	0	0	0	0	0
ABCC6	GGACAGCATCCAATACGGCA	0	0	2	0	1	0	1	1	0	6	6	6	5	6	1	4
ARAF	AGTGTCCAGGATTTGTCCGG	0	0	0	3	1	2	2	3	0	1	1	1	0	1	1	0
ARAF	GCCCAACAAGCAACGCACGG	0	1	0	0	0	0	0	0	0	0	0	0	0	0	0	0
ARAF	GTAGTGATGGAACCCCCCGG	0	1	0	0	1	2	0	0	0	0	0	0	0	0	0	0
ARAF	TGGTCTACCGACTCATCAAG	0	5	4	1	5	1	1	1	0	0	0	0	0	0	0	0
ARCN1	ACCATATACAGTTTCTCCAT	0	6	1	3	6	9	1	3	0	0	4	1	2	3	2	0
ARCN1	AGTACGCTTGCCCATACTAG	0	2	0	2	0	4	1	2	0	3	1	1	4	3	0	2
ARCN1	ATTCTAGACCCATCCAAATG	0	4	1	1	1	1	0	1	0	2	2	3	0	2	1	0
ARCN1	GATCCTATTTACCTCTCTGA	0	5	1	3	3	1	5	2	0	0	0	0	0	0	0	0
TRIM23	ACACACAGTGCAATATACAG	0	2	1	0	0	1	1	1	0	0	0	0	0	0	0	0
TRIM23	GATCGACAAGTAACAGACCT	0	3	4	5	7	3	5	2	0	2	1	0	4	3	3	2
TRIM23	TGAAGGAGGAGAACAAATCG	0	3	7	4	1	2	1	1	0	1	1	1	3	2	2	0
TRIM23	TGCAGACACAGCACATGAGT	0	1	2	0	0	1	2	1	0	0	2	5	5	3	0	2
AREG	ATGCAAATATATAGAGCACC	0	0	3	0	1	0	0	0	0	0	0	0	0	0	0	0
AREG	ATTGTCGATGATTCAGTCAG	0	5	0	4	2	5	1	3	0	0	2	0	1	2	0	0
AREG	GAGGACGGTTCACTACTAGA	0	0	1	0	1	0	0	0	0	0	0	3	0	0	0	2
AREG	TGGTTCACGCTTCCCAGAGT	0	0	0	2	0	1	0	0	0	2	1	0	1	2	0	1
ARF1	AGGCTTCAACGTGGAAACCG	0	4	2	1	3	0	1	2	0	0	0	0	0	0	0	0
ARF1	CACCCAGCTTAAGCTTGTAG	0	3	0	1	1	4	0	3	0	0	0	0	0	0	0	0
ARF1	TGACAGAGAGCGTGTGAACG	0	0	0	0	0	0	0	0	0	0	0	0	0	0	0	0
ARF1	TGGAAGTAGTGGCGCCACAG	0	0	0	0	0	0	0	0	0	1	1	1	0	2	0	0
ARF3	AGAACATCAGCTTTACAGTG	0	1	5	3	3	2	1	4	0	2	0	0	2	3	0	3
ARF3	CCTATACAAGCTGAAACTCG	0	1	1	0	1	0	0	1	0	0	0	0	0	0	0	0
ARF3	GCTGTGCTCTTACCAATGGT	0	0	0	0	1	0	0	0	0	1	2	2	2	0	2	0
ARF3	TGGAAGTAGTGTCTCCAGAG	0	3	3	2	3	4	4	2	0	1	2	2	5	4	2	2
ARF4	ACTTCCAGAATACCCAGGTA	0	0	1	1	0	1	1	1	0	0	0	0	0	0	0	0
ARF4	TAAACTTTCTTACCAATGGT	0	0	0	0	0	0	0	0	0	0	0	0	0	0	0	0
ARF4	TCAATTCATCTACCAGAAGC	0	0	0	1	0	1	0	0	0	2	1	0	0	1	0	0
ARF4	TCTGCTTCTTGCCAAATAGT	0	0	4	3	0	1	1	1	0	0	0	0	0	0	0	0
ARL4D	AGACGGTCTAGTGTTTGTGG	0	0	0	0	0	0	0	0	0	0	0	0	0	0	0	0
ARL4D	AGCCGGGCCTCGGACAACCA	0	8	7	7	5	3	7	4	0	0	2	0	0	1	0	1
ARL4D	CGGGTATAAGAGCGCCACAG	0	0	0	1	1	0	2	0	0	2	0	3	4	1	4	2
ARL4D	TGATGCCACGCGATCCCCCG	0	3	1	4	4	4	5	3	0	4	2	3	1	0	1	1
ARF5	AAGCAGATGCGGATTCTCAT	0	0	0	0	0	0	0	0	0	0	0	0	0	0	0	0
ARF5	GTCACCACCATCCCAACCAT	0	0	0	0	1	1	2	0	0	0	0	0	3	0	2	0
ARF5	TGCTGATGAACTCCAGAAGA	0	1	3	4	2	0	1	2	0	0	0	0	0	0	0	0
ARF5	TGTGGTGGACAGTAATGACC	0	0	0	0	0	0	0	0	0	0	0	0	0	0	0	0
ARF6	CCAAGGTCTCATCTTCGTAG	0	0	0	0	0	0	0	0	0	0	0	0	0	0	0	0
ARF6	CCTGGCGAGCCTCATCGATG	0	0	0	0	0	0	0	0	0	0	0	0	0	0	0	0
ARF6	GAAACCCACAGTGGGAATGG	0	0	0	0	0	0	0	0	0	0	1	0	2	0	0	0
ARF6	GTGTAGTAATGCCGCCAGAG	0	2	0	2	0	0	0	1	0	0	0	0	0	0	0	0
ARG1	ACTCCACTGACAACCACAAG	0	0	1	2	1	2	1	0	0	0	0	0	0	0	0	0
ARG1	AGATATACAGGGAGTCACCC	0	0	1	1	0	0	0	0	0	0	0	0	0	0	0	0
ARG1	AGGCCCTACAGTATTGAGAA	0	0	0	0	0	0	0	0	0	0	0	0	0	0	0	0
ARG1	GGACAGACTAGGAATTGGCA	0	1	0	1	1	0	1	0	0	0	1	2	0	0	0	3
ARG2	GATAGTGAATCCACGCTCAG	0	0	0	0	0	1	1	0	0	0	0	0	0	0	0	0
ARG2	TAGGAGCCCCGTTCTCACAA	0	0	0	0	0	0	0	0	0	0	0	1	0	0	1	0
ARG2	TCATAGGTACCACAACTCCC	0	1	1	2	1	3	1	0	0	5	3	3	3	1	3	5
ARG2	TGATCGACTTGGTATCCAGA	0	1	3	2	3	3	0	1	0	0	0	0	0	0	0	0
RHOA	AAAACACATCAGTATAACAT	0	4	2	3	1	0	1	0	0	2	0	1	0	0	0	0
RHOA	ACAGAAATGCTTGACTTCTG	0	4	3	4	1	8	5	0	0	0	0	0	0	0	0	0
RHOA	CTATGTGGCAGATATCGAGG	0	0	0	0	0	0	0	0	0	0	0	0	0	0	0	0
RHOA	GCCACTCACCTAAACTATCA	0	0	1	1	2	1	1	1	0	0	1	2	1	3	1	0
RHOB	CGGTGGGCACGTACACCTCG	0	0	0	2	0	0	0	0	0	0	0	0	0	0	0	0
RHOB	CTTGCCGTCCACCTCAATGT	0	0	0	0	1	1	1	0	0	0	0	0	0	0	0	0
RHOB	GAAGCACATGAGAATGACGT	0	0	0	1	0	0	0	0	0	2	2	0	0	0	0	0
RHOB	GGGACAGAAGTGCTTCACCT	0	0	2	3	1	0	2	0	0	0	0	0	0	0	0	0
RHOC	AAAGAAGCTGGTGATCGTTG	0	2	2	1	2	2	3	0	0	0	0	3	3	2	0	0
RHOC	AGGAAGACTATGATCGACTG	0	5	1	3	8	4	3	4	0	1	2	2	2	1	2	1
RHOC	CAGCAAGGATCAGTTTCCGG	0	1	3	2	1	2	1	1	0	0	0	0	0	0	0	0
RHOC	TGGGGAATAAGAAGGACCTG	0	0	0	0	2	2	0	0	0	0	0	0	0	0	0	0
RND3	AAATGCAAGATAGTTGTGGT	0	0	0	1	2	1	2	0	0	4	0	0	1	0	2	1
RND3	GACGCCAGTGTCCTATGACC	0	2	1	2	2	1	1	1	0	3	7	9	0	6	9	7
RND3	TCAGCACAGCATCCGAATCA	0	0	0	0	0	0	0	0	0	0	0	0	0	0	0	0
RND3	TCTTACCCGAAGTGTCCCAC	0	0	2	2	3	1	0	1	0	0	0	0	0	0	0	0
RHOG	CCTGAACCTGTGGGACACTG	0	4	5	3	2	1	2	2	0	0	0	0	0	0	0	0
RHOG	CGCCGTCCTATGAGAACGTG	0	3	2	1	4	1	1	0	0	0	0	1	1	1	1	0
RHOG	GAAACAGATGACGAAAACGT	0	0	0	0	0	0	0	0	0	0	0	0	0	0	0	0
RHOG	GCTGTAATTGTCGAACACGG	0	0	0	1	0	1	0	0	0	0	0	0	0	0	0	0
ARHGAP1	CAGGTGTGTGACAAGTTCCG	0	0	0	0	0	0	0	0	0	0	0	0	0	2	1	0
ARHGAP1	CCTCGCCAAGTGCTCAAGTG	0	2	0	0	4	3	2	0	0	1	0	2	1	2	1	1
ARHGAP1	CTTGCGGTCAAACTCCCGGT	0	0	0	0	1	0	0	0	0	0	0	0	0	0	0	0
ARHGAP1	TAGGAGATGACAAGTATGGG	0	1	2	2	2	2	1	0	0	4	2	4	1	3	2	7
ARHGAP4	CGAAACCTTCTACCTCACGG	0	5	3	1	3	2	4	4	0	2	0	1	1	0	2	1
ARHGAP4	GCACAAACTCAAGTGCACAA	0	2	2	0	0	2	2	0	0	0	0	0	0	0	0	0
ARHGAP4	TATAACCAGAGACTCTTTGG	0	1	1	1	1	0	0	2	0	4	2	0	5	0	1	0
ARHGAP4	TCTGCGTTGAAATGGAGCTG	0	1	0	1	0	1	0	0	0	0	0	0	0	0	0	0
ARHGAP5	ACTAAATGGATCTCCACACA	0	1	0	0	2	2	2	0	0	0	0	0	0	0	0	0
ARHGAP5	GCACCCATGTGGTTTAAAGG	0	1	0	0	0	2	2	0	0	2	0	0	1	1	1	0
ARHGAP5	TCAGTATCATCGGCAAACTG	0	0	0	0	0	0	0	0	0	0	0	0	0	0	0	0
ARHGAP5	TGCAAATTCGTACTCCGATG	0	3	1	2	2	3	6	0	0	1	1	1	2	1	3	0
ARHGAP6	AGGGCCACCTACCATGAACA	0	1	7	5	3	3	4	7	0	0	0	0	0	0	0	0
ARHGAP6	CGGATTTCCACACGACGTAG	0	0	1	1	1	2	2	1	0	0	0	0	0	0	0	0
ARHGAP6	GAGGTTCCCCTGGGTCGCGG	0	2	2	2	1	3	0	1	0	2	1	1	0	3	2	2
ARHGAP6	TACGTGAGGAATTTGACCGT	0	1	4	4	7	2	5	3	0	3	4	2	2	4	1	0
ARHGDIA	AGTACATCCAGCATACGTAC	0	9	5	4	6	6	1	4	0	0	0	0	0	0	0	0
ARHGDIA	CACCTGCGGAAACGGCCACG	0	0	0	0	0	0	0	0	0	1	2	1	0	1	0	0
ARHGDIA	CAGGCCAGTCACCACGACGT	0	0	1	0	0	1	0	1	0	0	0	0	0	0	0	0
ARHGDIA	TCATGCCGGACACTATCTCT	0	0	0	0	0	0	0	0	0	0	0	0	0	0	0	0
ARHGDIB	AAGTACAAGAAAACGCTGCT	0	7	1	5	9	7	3	1	0	1	4	0	0	0	3	1
ARHGDIB	CCGGGTGACAACGACATTGG	0	2	1	0	4	1	3	2	0	0	0	0	0	0	0	0
ARHGDIB	TCAGCACACCTACAGGACTG	0	6	4	4	10	5	4	10	0	1	1	0	3	2	0	1
ARHGDIB	TGCCCCGGGACCAATCACCA	0	2	6	6	3	1	1	3	0	0	0	0	0	0	0	0
ARHGDIG	ACCTGTGAGATCCATGACGA	0	0	3	1	2	0	4	0	0	0	0	0	0	0	0	0
ARHGDIG	GGAGCCTGGCCAAGTACAAG	0	2	0	0	0	1	0	2	0	0	0	0	0	0	0	0
ARHGDIG	GGCCGCTGACAATCTCCCTG	0	1	1	0	0	2	0	0	0	2	0	0	0	2	0	0
ARHGDIG	TCCAACACCTCGTCCACTGC	0	0	2	2	0	2	3	5	0	0	0	0	0	0	0	0
RHOH	AGTGTACGAGAACACAGGGG	0	0	0	1	1	2	2	0	0	0	0	1	0	0	0	0
RHOH	GGTGAAGCGCACCAACAGAG	0	0	0	0	0	0	0	0	0	0	0	0	0	0	0	0
RHOH	GTTCAGGAATGAGTTATGGT	0	1	1	1	0	0	0	0	0	0	0	0	0	0	0	0
RHOH	TGGCCACCCAGACTGACCAG	0	3	5	2	4	2	1	3	0	1	1	1	3	3	4	0
ARL1	AGAGTTAGTTGCCATGTTGG	0	2	0	2	1	2	0	0	0	2	3	1	1	3	0	4
ARL1	GAATAGTAACATCTCCAGTA	0	2	1	7	2	2	3	1	0	0	0	0	0	0	0	0
ARL1	TTCCCGAGTTCCAAACAGAC	0	0	0	0	0	0	0	0	0	0	0	0	0	0	0	0
ARL1	TTGTAATCTGTACAAAATTG	0	0	1	1	1	0	0	0	0	0	0	0	0	0	0	0
PHOX2A	AGGCGGTGCTATCGGGCGTG	0	0	0	0	0	0	0	0	0	1	3	2	2	4	1	0
PHOX2A	CCCCGACATTTACACGCGTG	0	0	1	4	2	0	4	1	0	0	0	0	0	0	0	0
PHOX2A	GCTTCCAATACAGCCCCCTG	0	0	0	1	0	1	0	0	0	2	6	1	0	0	2	1
PHOX2A	GGCGCCAAAGTCGCCGTAGG	0	3	2	3	3	2	2	2	0	2	8	2	2	0	4	2
ARL2	AACTACTTTGAGAGCACCGA	0	3	1	1	1	1	0	1	0	1	4	0	2	1	2	2
ARL2	CATCCTGAAGAAGTTCAATG	0	1	1	1	4	3	2	1	0	0	0	0	0	0	0	0
ARL2	GATGTTGAAGCCCAGCGTTG	0	1	0	2	0	1	0	0	0	0	0	0	0	0	0	0
ARL2	GTTCCGCCAGTAGGACCGCA	0	1	1	3	0	1	0	2	0	0	0	0	0	0	0	0
ARL3	ATCAAAAGTGTACAATCACA	0	0	0	0	0	0	1	1	0	0	0	0	0	0	0	0
ARL3	CAGCCACATCACACCTACAC	0	0	0	0	0	0	0	0	0	0	3	1	4	1	2	4
ARL3	CTGAATGTATGGGACATTGG	0	0	0	0	0	0	0	0	0	0	0	0	0	0	0	0
ARL3	GGAACTAGCGGAATTACTGG	0	1	1	0	0	1	1	0	0	0	4	6	2	6	0	1
ARNT	AGATGTCTAACGATAAGGAG	0	3	2	1	0	2	2	0	0	0	0	0	0	0	0	0
ARNT	CAAGCTAACCATCTTACGCA	0	1	0	1	0	0	2	2	0	0	0	0	0	0	0	0
ARNT	TGGATTGTGTTGGAGAGTGT	0	2	0	1	1	2	3	1	0	0	0	0	0	0	0	0
ARNT	TGGGGAACCTCACTTCGTGG	0	2	0	2	0	0	0	1	0	0	0	0	0	0	0	0
ARNTL	CTGGACATTGCGTTGCATGT	0	6	6	8	7	6	4	4	0	0	0	0	0	0	0	0
ARNTL	GCAGTCGTCCAATTGCGACG	0	0	0	0	0	0	0	0	0	0	0	2	0	1	0	0
ARNTL	TTAAAACAGATATAACCCCT	0	0	1	1	0	0	0	0	0	0	0	0	0	0	0	0
ARNTL	TTAGAATATACAGAACACCA	0	2	1	3	2	0	2	0	0	0	1	0	2	0	0	1
ARR3	ACTTCAAAGTCAATCCCACA	0	2	2	3	1	3	2	1	0	0	0	0	0	0	0	0
ARR3	CTCTGCTCAGAGACTATGTG	0	0	3	1	0	0	3	0	0	0	0	2	1	0	0	0
ARR3	GCGACTACTGCACAAGCTAG	0	1	1	0	0	0	0	1	0	0	0	0	0	0	0	0
ARR3	TTAAGTACTCAGGATCAACC	0	0	2	1	1	0	2	1	0	0	0	0	0	0	0	0
ARRB1	AGGTTCAGTATGCCCCAGAG	0	2	6	2	4	3	0	0	0	1	2	2	1	1	1	0
ARRB1	CGGTGGGAACGACTGTACGT	0	1	0	0	0	2	0	1	0	0	0	0	0	0	0	0
ARRB1	TCCTACCTCCTTATCCAGAG	0	0	0	1	1	0	1	0	0	0	0	0	0	0	0	0
ARRB1	TGAAGTCAAAGCCTTCTGCG	0	0	0	1	0	0	0	0	0	0	0	0	0	0	0	0
ARRB2	CACAGGACACTTGTACTGGG	0	0	0	0	0	0	0	0	0	0	0	0	0	0	0	0
ARRB2	CCAAAAGCTGTACTACCATG	0	0	0	0	0	0	0	0	0	0	0	0	0	0	0	0
ARRB2	CTGGACAAAGTGGACCCTGT	0	1	0	0	1	0	1	2	0	1	2	0	0	1	0	0
ARRB2	TGTGCGGCTGGTGATCCGAA	0	0	0	0	0	0	0	0	0	0	0	0	0	0	0	0
ARSA	ACGGGATGCCTAGAAATCGA	0	0	0	2	2	0	0	1	0	2	4	0	1	3	2	2
ARSA	TGCCGACGACCTCGGCTATG	0	1	0	4	0	2	3	2	0	0	0	0	0	0	0	0
ARSA	TGGAAAGGGAACGACCTACG	0	1	0	1	0	0	0	0	0	0	0	0	0	0	0	0
ARSA	TTACGTGAGAGGCATAGTAC	0	1	0	0	1	0	0	0	0	1	2	1	3	2	0	2
ARSB	ATGGCTTCAAGTATTCCTCA	0	5	10	4	7	8	5	8	0	0	2	1	0	2	0	0
ARSB	GACCTAGGCTGGAACGACGT	0	2	3	1	4	1	1	1	0	2	2	1	1	1	1	1
ARSB	GTAGGTATCAAATCCTCGGC	0	0	0	1	2	0	1	1	0	5	4	7	7	7	4	4
ARSB	TACTGTGTTTCAGATAACGG	0	0	0	2	0	4	1	3	0	0	0	0	0	0	0	0
STS	AAGTCAACACGGAGTCTACG	0	7	5	7	8	2	4	5	0	0	0	0	0	0	0	0
STS	GAGAGACTGCAAGCCCGGAG	0	3	4	1	1	2	2	1	0	0	0	0	0	0	0	0
STS	GGAGGTTACCTGATCGGACA	0	3	0	4	1	0	4	1	0	4	0	1	1	1	2	3
STS	TCTCACCCAGAGGCTAACGG	0	0	0	0	0	0	0	0	0	0	0	0	0	0	0	0
ARSD	AGATGGACACAGCCAGTTAG	0	0	1	1	3	0	3	0	0	0	0	0	0	0	0	0
ARSD	GACATTCCTTCAGATCAGGT	0	1	0	0	0	0	0	0	0	3	3	3	2	1	2	1
ARSD	TGGCTTATATGGTGATAATG	0	1	3	2	3	3	2	0	0	0	0	0	0	0	0	0
ARSD	TGTGAATTGTGCATCCCGCG	0	0	0	0	0	0	1	0	0	0	0	2	4	0	0	1
ARSE	CAAAATAGGAGCTTGCGAGG	0	0	0	0	0	0	0	0	0	0	0	0	0	0	0	0
ARSE	GAGACTGACCTGATCGCACA	0	0	0	0	0	0	0	0	0	1	0	0	2	3	0	2
ARSE	GCTGTATGGGGACAACGTAG	0	1	4	1	0	0	0	0	0	3	0	1	0	0	0	2
ARSE	GGTTCCCTAGAGAATCAACT	0	0	0	0	0	0	0	0	0	0	0	0	0	0	0	0
ARSF	CTAATTCCGTGTTACGAGAG	0	4	3	3	4	2	3	1	0	2	1	3	0	0	0	0
ARSF	GATCTGATGTAAAGTAGACA	0	0	2	3	0	1	2	0	0	0	0	0	0	0	0	0
ARSF	GCACACACCTCTCCCCACCA	0	5	2	7	4	2	0	3	0	0	0	0	0	0	0	0
ARSF	GTATCTTCCCGTCAAGAACG	0	1	3	0	1	2	2	2	0	0	0	0	0	0	0	0
ART1	AGAGGTCTCGTCGTGTGATG	0	1	1	1	0	1	0	2	0	0	0	0	0	0	0	0
ART1	GCCAGCGTACTGGTCATCAA	0	0	0	1	2	0	0	0	0	1	0	0	1	0	0	0
ART1	GGCTGCAACATGCTTCAGGG	0	0	0	0	0	0	0	0	0	1	1	0	0	0	0	0
ART1	TCTCCCGGATCTCAACCACA	0	0	0	0	0	0	0	0	0	0	0	0	0	0	0	0
ART3	AATACCTGAAATGTACGGAC	0	6	4	2	7	7	6	3	0	0	0	0	1	0	0	2
ART3	AGATGGATAACACAGTGAGC	0	0	0	0	0	1	1	0	0	1	2	1	1	4	1	0
ART3	CCAGCAATTAGATACTGTGT	0	1	2	3	2	4	1	0	0	0	0	0	0	0	0	0
ART3	GTTGCTGAGAAAACCTTGTG	0	3	1	1	1	2	2	0	0	1	1	0	4	1	4	0
ART4	AATGAACGTTCATACTGCTG	0	0	1	0	0	0	1	1	0	3	1	2	1	6	1	2
ART4	CATGACTACCACACACGCTG	0	0	0	0	0	0	0	0	0	0	0	0	0	0	0	0
ART4	TATGGAGAAACTAACTCAAG	0	0	0	0	0	0	0	0	0	2	3	0	2	3	0	0
ART4	TGAGGTGCATTATAGGACGA	0	1	3	0	1	0	2	4	0	0	0	1	1	0	0	0
ARVCF	AAGATGGTCATCATTGACCA	0	0	4	1	2	0	1	0	0	0	0	0	0	0	0	0
ARVCF	CACCTGGCGTACTGTCCGAG	0	0	0	1	5	0	1	1	0	2	0	3	0	0	1	0
ARVCF	CGGCCGCATTGGCCTTCACG	0	0	0	0	0	0	0	0	0	1	2	0	2	5	4	2
ARVCF	GTCACTAGGCTGTTACCTGG	0	2	2	1	0	0	0	2	0	0	1	0	1	3	1	0
ASAH1	ATAAATACATTCGTGCCAAG	0	0	0	0	0	0	0	0	0	0	0	0	0	0	0	0
ASAH1	GAACGTTTCAGTATAAATGG	0	0	2	3	1	3	2	0	0	1	1	1	1	3	1	0
ASAH1	TAAAGGTATATCAGTAACAG	0	0	1	0	0	1	0	1	0	0	0	0	0	0	0	0
ASAH1	TTTGCTGTGAAAGCCCAAGT	0	2	1	3	3	3	3	1	0	0	0	0	0	0	0	0
ASCL1	AAACGCCGGCTCAACTTCAG	0	5	7	6	4	5	5	4	0	2	0	0	0	0	0	0
ASCL1	CCAGGTTGACCAACTTGACG	0	1	3	0	8	0	1	1	0	5	3	1	3	4	5	2
ASCL1	GCAAAGAAACAGGCTGCGGG	0	3	3	1	2	2	0	3	0	0	0	0	0	0	0	0
ASCL1	TCTTGTTGGCCGCGCCGTTG	0	1	0	0	0	1	1	0	0	0	0	0	0	0	0	0
ASCL2	CAGCGCGCGGATGTACTCCA	0	0	0	0	0	0	0	0	0	1	1	0	0	2	1	0
ASCL2	CCGGCCACCGCAGAGACCGG	1	7	0	0	5	3	2	2	0	0	0	0	0	0	0	0
ASCL2	CGCAACAGTTCCGGGGACGC	0	3	3	2	3	3	0	2	0	0	0	0	0	0	0	0
ASCL2	CGGCAGCACGTGCCGCACGG	0	0	0	0	0	0	0	0	0	1	0	2	2	1	1	0
ASGR1	CAGACACGAACTGCTTCACG	0	0	0	1	1	0	2	1	0	0	0	0	0	0	0	0
ASGR1	CCATCAGCTCAGAAAAGGTG	0	0	1	0	0	1	2	0	0	0	1	3	4	2	4	2
ASGR1	GAAGTCGCTAGAGTCCCAGC	0	4	1	5	6	2	2	1	0	4	2	4	2	4	0	1
ASGR1	GTGTGATCGGATCCCAAAGT	0	0	0	0	0	0	0	0	0	0	4	1	0	0	1	0
ASGR2	CTCCTCGAGCACCCTGACGG	0	0	0	0	0	0	0	0	0	0	0	0	0	0	0	0
ASGR2	GGTGACAAGATCACATCCCT	0	0	0	0	1	1	0	0	0	0	0	0	0	0	0	0
ASGR2	GTCAACTGGGTGGAGCACCA	0	0	0	0	0	0	0	0	0	0	0	3	1	0	1	0
ASGR2	GTGCTTCAGATGGAAGAGCA	0	3	1	2	0	2	2	1	0	0	0	1	0	0	0	0
ASIP	AACAAGAAATCCAAACAGAT	0	0	0	0	0	0	0	0	0	4	1	3	1	5	1	0
ASIP	GACATCCAGTAGGTTCACAG	0	0	0	0	0	0	0	0	0	0	3	3	3	5	2	1
ASIP	TCTCGGAGCTTCTCCTCAGG	0	0	0	0	0	0	0	0	0	0	0	0	0	0	0	0
ASIP	TTACCCACAATAGAGACAGA	0	3	0	0	2	2	2	4	0	0	0	0	0	0	0	0
ASL	CAAACTGAACTCCAATGATG	0	1	3	2	6	0	0	1	0	3	3	3	2	3	5	2
ASL	CACAAAGTCCCGCTCACTAG	0	0	0	0	0	0	0	0	0	0	0	0	0	0	0	0
ASL	CTACGACCGGCACCTTTGGG	0	0	0	1	0	2	1	0	0	0	0	0	0	0	0	0
ASL	TCCTAATGAGCTCCCAGAGG	0	0	0	0	0	0	0	0	0	0	0	0	0	0	0	0
ASMT	ACCTCACGGCGTCTGCCAGG	0	0	4	2	4	3	2	2	0	0	3	0	5	3	1	3
ASMT	CTCCTTAATGACTACGCCAA	0	0	1	1	0	0	0	0	0	11	12	6	5	9	7	9
ASMT	GTCCAGCGACTACCTGACCA	0	4	0	0	1	1	0	1	0	0	1	0	0	1	0	0
ASMT	TGGGAACACTGACAGGTCAA	0	0	0	0	0	0	0	0	0	1	1	0	0	0	1	0
ASNA1	CGCATTTCCCGGCATCGATG	0	4	1	2	1	0	0	0	0	1	5	7	4	3	2	2
ASNA1	CTGAAGTGGATCTTCGTCGG	0	2	0	0	1	0	2	1	0	0	1	0	0	0	0	1
ASNA1	GCCTGACGAGTTCTTCGAGG	0	2	0	0	1	0	0	0	0	2	2	0	0	0	1	2
ASNA1	TTCCCCACCATCGTGGAGCG	0	3	4	3	3	4	6	3	0	4	4	0	4	1	4	4
ASNS	AACGTTTGATGACAGACAGA	0	0	0	0	0	1	0	1	0	0	0	0	0	0	0	0
ASNS	CTCCATATGTATCTCTACCC	0	0	3	1	0	0	1	1	0	0	1	0	0	1	3	1
ASNS	TTCTAGCAGCCAGTAAATCG	0	3	2	1	1	1	3	0	0	0	0	0	0	0	0	0
ASNS	TTGTCATAGAGGGCGTGCAG	0	1	1	1	3	1	0	0	0	0	0	0	0	0	0	0
ASPA	ACAACACCACCTCTAACATG	0	5	7	8	4	5	0	6	0	0	0	0	0	0	1	0
ASPA	ATTTGCCATATGAAGTGAGA	0	4	5	4	7	1	3	4	0	0	0	1	0	0	1	0
ASPA	GAGGACCAACTTCTATACCT	0	0	0	0	0	0	1	1	0	0	0	0	0	0	0	0
ASPA	GAGTATTTCTGGTTAAGCAT	0	3	1	3	1	2	1	0	0	0	0	0	0	0	0	0
ASPH	AACCGAGCATAGTTACCACG	0	0	3	3	1	2	3	2	0	1	0	0	0	0	1	1
ASPH	AGAAGTAATGAGGTGCTACG	0	1	3	2	2	2	1	0	0	1	0	0	1	0	1	1
ASPH	TCAAGAGGTATCCCACGCCA	0	3	2	0	0	1	0	1	0	0	0	0	0	0	0	0
ASPH	TCTACAGGATTATCCTCAGG	0	1	0	0	0	1	0	0	0	0	0	0	0	0	0	0
ASS1	ACACCTCGTGCATCCTCGTG	0	0	1	0	0	2	0	1	0	1	3	0	4	2	0	2
ASS1	ACATCCTACCTTTATCTGGG	0	0	4	4	0	0	5	4	0	3	3	4	7	6	5	6
ASS1	TGACCTGATGGAGTACGCAA	0	1	6	2	1	0	5	4	0	0	0	0	0	0	0	0
ASS1	TGGAATCCTGGAGAACCCCA	0	5	3	1	0	2	4	1	0	0	0	0	0	0	0	0
ASTN1	AGGGCTGCAATGAAAAGTCG	0	2	0	0	0	6	0	2	0	0	1	1	0	1	3	1
ASTN1	CCTTACACAATATTTCAGCG	0	0	1	1	2	0	0	1	0	0	0	0	0	0	0	1
ASTN1	TGACGTGAGAGGAGCACACG	0	2	0	1	2	1	1	2	0	0	0	3	2	3	0	2
ASTN1	TGATGATCCTGTATACTCGC	0	0	0	0	0	0	0	0	0	2	1	1	3	1	1	1
SERPINC1	CAAGTTCCGTTATCGGCGCG	0	0	0	0	1	1	0	0	0	0	0	0	0	0	0	0
SERPINC1	CAGTTCCCAGACACGCCGGT	0	1	0	0	0	0	1	0	0	2	1	0	3	0	0	1
SERPINC1	GGCTTCCGAGGGAATGACAT	0	2	3	0	3	0	2	1	0	0	0	0	0	0	0	0
SERPINC1	GGGGAGCGGTAAATGCACAT	0	0	0	0	0	0	0	0	0	0	0	0	0	0	0	0
ZFHX3	AGTAGTTACACACCTCGCAG	0	0	2	0	0	0	0	1	0	0	0	0	0	0	0	0
ZFHX3	CCGTTCGTTTGTGACCCACG	0	0	0	0	0	0	0	0	0	0	0	0	0	0	0	0
ZFHX3	CGTCTGCAACAAGTTCACGA	0	2	2	2	3	3	1	0	0	0	0	0	0	0	0	0
ZFHX3	GAGCACGTTAGGCATTAAGG	0	1	1	0	2	1	1	0	0	0	0	3	3	0	0	1
ATF1	AAGTATCTGCTGTCCATCAG	0	0	0	0	0	0	0	0	0	1	5	1	2	1	5	2
ATF1	CAACTGTAAGGCTCCATTTG	0	1	0	1	0	0	0	1	0	2	1	2	2	3	0	0
ATF1	GCGCCGTGCTAGGATCCCGT	0	0	0	0	0	0	0	0	0	4	1	1	1	1	0	0
ATF1	TTATCTTCTGAAGATACACG	0	0	2	1	1	0	0	0	0	0	0	0	0	0	0	0
ATF3	CCAGCGCAGAGGACATCCGG	0	2	2	0	0	3	1	0	0	0	0	0	0	0	0	0
ATF3	GGCAGAAGCACTCACTTCCG	0	0	2	1	0	0	0	0	0	0	0	0	0	0	0	0
ATF3	TCAAACACCAGTGACCCAGG	0	0	1	2	0	0	3	0	0	0	0	0	0	0	0	0
ATF3	TGTCAGCGACAGACCCCTCG	0	3	1	1	2	1	1	0	0	3	1	3	3	2	3	0
ATF4	AGATGACCTTCTGACCACGT	0	4	0	1	0	1	0	1	0	0	0	0	0	0	0	0
ATF4	AGTCCCTCCAACAACAGCAA	0	0	0	0	0	0	0	0	0	0	0	0	0	0	0	0
ATF4	TAATAAGCAGCCCCCCCAGA	0	0	1	1	1	0	3	0	0	0	0	0	0	0	0	0
ATF4	TCTCTTAGATGATTACCTGG	0	0	0	0	0	0	0	0	0	0	0	0	0	0	0	0
ATIC	ACACCACTGTCACTCGAGCG	0	0	2	0	2	0	0	0	0	0	0	0	0	0	0	0
ATIC	AGTTGGTACATCACAAACAT	0	1	2	3	2	2	1	1	0	3	1	1	2	2	1	0
ATIC	GCACAAGTTTATAAATCCAG	0	0	0	0	0	0	0	0	0	1	3	2	1	1	1	1
ATIC	TGAATCTGGTCGCTTCCGGA	0	1	2	0	3	2	1	0	0	1	0	2	0	2	0	1
ATM	CCAAGGCTATTCAGTGTGCG	0	3	1	0	3	2	1	1	0	0	0	0	0	0	0	0
ATM	GACCTACCTGAATAACACAC	0	0	5	3	2	3	4	0	0	0	0	0	0	1	0	0
ATM	TCATCACCAAGTTCGCATGT	0	2	0	3	1	1	0	1	0	0	0	0	0	0	0	0
ATM	TCTACCCCAACAGCGACATG	0	2	1	0	2	6	2	2	0	2	0	1	3	1	1	1
RERE	CAGAGTGGTGTCATCCCGAG	0	1	1	4	0	0	0	1	0	0	0	0	0	0	0	0
RERE	CAGATGTCGACACTACGCAG	0	1	1	0	1	2	0	1	0	0	0	0	0	0	0	0
RERE	GTGTGTATATCGAGAGTCGG	0	2	0	0	0	2	2	1	0	1	2	1	1	1	1	0
RERE	TAGAGAGTTTAAAGCCCGAG	0	0	0	0	0	0	0	0	0	0	1	1	0	2	2	2
ATOH1	CTCGCCTGCAAAGTTGCAGG	0	2	4	5	4	4	2	3	0	0	0	0	0	0	0	0
ATOH1	GAGCTGCTACAAACGCCCAG	0	3	2	0	3	1	1	1	0	0	0	0	0	0	0	0
ATOH1	GCTGTGCAAGCTGAAAGGCG	0	0	3	3	3	0	0	1	0	0	0	0	0	0	0	0
ATOH1	GGAATGTAGCAAATACTGGG	0	4	0	1	0	1	1	1	0	0	0	0	0	0	0	0
ATOX1	TCAATGCAGACCTTCTTGTT	0	4	5	3	3	6	3	5	0	1	0	1	1	0	2	1
ATOX1	TCAGAAGCACGAGTTCTCTG	0	0	0	0	0	0	0	0	0	3	0	0	1	0	0	0
ATOX1	TCTCGGGTCCTCAATAAGCT	0	0	0	0	0	0	0	0	0	0	0	0	0	0	0	0
ATOX1	TTCTCTGTGGACATGACCTG	0	0	2	1	0	1	0	0	0	0	0	0	0	0	0	0
ATP1A1	ATCCATTCAGGAGTAGTGGG	0	1	0	1	0	0	0	0	0	1	2	1	1	2	3	2
ATP1A1	CCTGCCTCTTACCGTGACAG	0	0	0	0	0	0	0	0	0	3	0	6	0	7	2	5
ATP1A1	GCAACCAGTTATGATTACAA	0	3	1	0	1	0	1	0	0	0	0	0	0	0	0	0
ATP1A1	TGGTATTGTTGTCTACACTG	0	4	0	1	0	1	1	1	0	0	1	1	1	0	1	0
ATP1A2	CATGAGAAGAGATGATCCGG	0	2	0	3	1	1	0	0	0	3	9	4	3	5	6	0
ATP1A2	CTGAGGCGAGAGTAGCTATG	0	6	9	0	12	6	7	3	0	0	2	1	0	0	2	0
ATP1A2	GTTCGACAACCAAATCCATG	0	3	2	6	2	3	3	1	0	1	1	0	1	0	2	1
ATP1A2	TCGGGGCTTCAAATTCGACA	0	0	0	0	0	0	0	0	0	1	2	1	2	0	0	0
ATP1A3	ACATGTGGGCGACTGTCATG	0	0	1	2	0	1	0	0	0	0	1	1	1	6	4	2
ATP1A3	CACTCACGTTGTCACCAGAG	0	0	0	0	0	0	0	0	0	0	0	0	0	0	0	0
ATP1A3	CTCGGATTCGCCAGTCAGGG	0	2	0	0	0	0	0	0	0	1	0	3	6	4	5	3
ATP1A3	GCTCTCCATCCATGAGACCG	0	0	0	0	0	0	0	0	0	4	3	1	1	4	0	2
ATP12A	ACATCGCCTCAACATTGCTG	0	9	4	2	8	7	4	4	0	3	7	0	8	1	8	5
ATP12A	CACCATCATGATCAACGGCG	0	2	5	4	0	1	3	0	0	2	1	3	2	1	1	0
ATP12A	GTCGCTGACAGCAAAACGGA	0	2	6	3	4	2	6	0	0	0	0	0	1	1	0	1
ATP12A	TGGGTAAACTCAGAGGAGCG	0	4	2	3	2	5	3	2	0	1	1	1	4	1	0	0
ATP1A4	AAGGAAATCCTGACTCGAGG	0	4	1	6	3	0	3	1	0	6	1	4	2	6	2	2
ATP1A4	CGCCAGGCCTGACGTCAGGG	0	5	9	1	4	1	5	2	0	0	0	0	0	0	0	0
ATP1A4	GAGCATCGTACTGTCCGTCG	0	0	4	0	1	0	2	0	0	0	2	3	4	2	0	1
ATP1A4	TGATGAAGGGTGCTCCGGAG	0	1	1	0	0	2	2	0	0	1	2	1	0	4	3	1
ATP1B1	CCCAGTGAACCGAAAGAACG	0	3	2	2	5	7	3	2	0	1	3	1	3	3	1	1
ATP1B1	CTTGGGATCATTAGGACGAA	0	2	0	1	0	2	0	0	0	0	0	0	1	1	2	0
ATP1B1	TCCAAGGACTCATTCTTGGG	0	1	4	3	1	3	0	2	0	1	1	1	2	0	2	1
ATP1B1	TGTGGGCTTAAATTCACTGA	0	1	1	1	0	2	0	0	0	1	0	0	0	0	1	3
ATP1B2	AGGAGTTCGTGTGGAACCCG	0	4	2	1	5	0	2	2	0	0	3	0	0	1	2	0
ATP1B2	AGTGCTGTAACCATAGTGGG	0	2	6	2	5	1	3	1	0	2	1	0	1	3	1	0
ATP1B2	GTTCGTAATAGCGTCCAGGG	0	0	4	1	2	1	3	4	0	0	0	0	0	0	0	0
ATP1B2	TGAGGAACCCATAAAAAACG	0	0	4	0	1	2	3	1	0	0	1	0	0	0	0	0
ATP1B3	ACTGAATGTATATTCCAATG	0	6	3	0	3	5	3	5	0	0	0	0	0	0	0	0
ATP1B3	CCAGGAACCCATAAAAAACT	0	0	0	0	2	1	0	0	0	0	0	0	0	0	0	0
ATP1B3	CGACCACCGGAGAATTCCTG	0	3	2	2	4	2	1	3	0	7	7	2	1	2	4	2
ATP1B3	GCTTCAGACTCTCAACGATG	0	1	0	2	1	2	0	1	0	0	2	1	1	1	3	0
FXYD2	ACTGGGTTGTCGATGGACGG	0	5	4	3	5	1	1	8	0	0	0	0	0	0	0	0
FXYD2	CCAGGCTTACCATAGTAGAA	0	3	2	5	2	3	4	5	0	0	0	0	0	0	0	0
FXYD2	CTATGAGACCGTTCGCAATG	0	0	0	0	0	0	0	0	0	2	2	0	1	0	1	0
FXYD2	CTGGACTGGCCTTCATCGTG	0	0	2	2	1	1	1	1	0	0	1	2	0	2	0	1
ATP2A1	GCGGTCGATGACGCCCTCAG	0	0	0	1	1	0	0	0	0	0	0	0	0	0	0	0
ATP2A1	GGTGGTGAGTGCTGTCTCGG	0	5	0	1	3	1	0	2	0	0	0	0	0	0	0	0
ATP2A1	TCACCCGGATCCCGGCGTCA	0	0	0	0	0	0	0	0	0	0	0	0	0	0	0	0
ATP2A1	TTCAACGACCCCGTCCATGG	0	0	0	0	0	0	0	0	0	0	0	0	0	0	0	0
ATP2A2	AGATAACAGAAGTACAACCA	0	1	4	2	0	2	0	0	0	0	0	0	0	0	0	0
ATP2A2	GAGGCCACCTCGATTCTCGG	0	1	2	0	1	1	0	0	0	1	4	3	0	1	2	2
ATP2A2	GTACACCAAATAAACCAAGC	0	4	4	0	0	2	4	0	0	0	0	0	0	0	0	0
ATP2A2	GTTCAACTCGAGCAAAACAG	0	0	0	0	0	0	0	0	0	0	0	0	0	0	0	0
ATP2A3	ATGATCACGGGGGATAACAA	0	0	0	0	0	0	0	0	0	0	0	0	0	1	1	1
ATP2A3	CCTACTTACAAAGGAGACAA	0	0	0	0	1	1	1	1	0	1	0	0	0	1	0	0
ATP2A3	GCCGTGTGGGTCATCAACAT	0	4	3	5	6	8	2	3	0	0	0	0	0	0	0	0
ATP2A3	GGGTACCACGTATACCCCCG	0	0	0	0	0	1	2	0	0	0	1	3	1	0	1	0
ATP2B1	AGAGGGCTGGAATTACTGTG	0	3	0	3	2	2	2	1	0	1	1	0	1	3	2	0
ATP2B1	ATTGATGAAAGCTCATTGAC	0	0	2	2	0	0	2	0	0	0	0	0	0	0	0	0
ATP2B1	GGCAAAAGTATTCAGACCAA	0	3	0	3	5	1	2	1	0	0	1	3	0	2	1	1
ATP2B1	GGTGGATTACCTCGTCACGT	0	0	0	1	0	1	1	0	0	0	0	0	0	0	0	0
ATP2B2	CCCAACGGACAAGCATACCC	0	5	3	7	6	1	4	3	0	1	2	0	1	1	1	2
ATP2B2	CTGTACCACTGTCATGCGAT	0	2	2	1	0	1	0	1	0	0	0	0	0	0	0	0
ATP2B2	GCAGGAACAGAAATTTACCG	0	1	0	2	1	1	2	1	0	0	0	0	0	0	0	0
ATP2B2	TGGGCTCCGCACTATCTGCG	0	0	0	0	0	0	0	0	0	0	0	0	0	0	0	0
ATP2B3	AACAGCAATGGCGAACTCCG	0	0	0	1	1	1	1	0	0	0	0	0	0	0	0	0
ATP2B3	CTGGACCACGGTCATACGGT	0	0	0	3	1	4	0	1	0	0	0	0	0	0	0	0
ATP2B3	TCCCACCGACAAGCACACAC	0	0	3	2	3	1	0	2	0	0	0	0	0	0	0	0
ATP2B3	TGTCTGGGAATTCACGCCAA	0	0	0	1	0	1	1	0	0	0	0	0	0	0	0	0
ATP2B4	CCAGGAGGGAATCGACAATG	0	1	0	0	1	1	0	0	0	0	0	0	0	0	0	0
ATP2B4	CGATACAGGTCAGTTCGGTG	0	0	0	0	0	0	0	0	0	0	0	0	0	0	0	0
ATP2B4	TAGACTGAAAACCTCCCCTG	0	0	0	2	0	1	0	1	0	0	0	0	0	0	0	0
ATP2B4	TGTGCGTAATGAAGTGCCCG	0	0	0	0	0	0	0	0	0	2	1	4	0	3	0	0
ATP4A	GATCAACGCTGACCAACTGG	0	0	1	1	4	0	1	0	0	2	3	2	3	3	2	1
ATP4A	GGGATGGGCCCAACGCACTG	0	0	1	0	3	2	0	0	0	0	0	0	0	0	0	0
ATP4A	GGGGGCTTCACAGACCCTCA	0	2	3	5	1	3	0	2	0	0	0	0	0	0	0	0
ATP4A	TGGCTATGCCTTCGACGTAG	0	2	2	1	0	2	2	2	0	0	0	0	0	0	0	0
ATP4B	AGGCGTGGAGAGTCTGTGTG	0	1	1	0	0	1	0	1	0	0	0	1	0	0	2	0
ATP4B	CTTAAGGCCGGATGTTTACG	0	1	0	0	3	2	0	0	0	6	3	4	5	6	5	3
ATP4B	GACAGTGGACCCGTACACAC	0	2	1	2	0	3	0	1	0	0	3	1	3	0	1	1
ATP4B	GGCCTGGCGGATCCCAACTT	0	1	3	1	1	1	2	1	0	2	3	0	0	2	1	0
ATP5A1	AAATTCGAGGAATGATACCG	0	2	2	1	1	2	0	0	0	0	0	2	0	0	2	0
ATP5A1	ACCAACTGGAACGTCCACAA	0	0	2	1	1	2	2	1	0	0	0	0	0	0	0	0
ATP5A1	AGGATAGGCCTCACGACCAG	0	0	0	2	1	0	0	1	0	3	1	0	0	1	1	1
ATP5A1	TTATTGGTGACCGACAGACT	0	0	1	2	4	2	0	1	0	1	1	1	1	0	2	0
ALDH7A1	ACTCACCAGTCGCCTCGCAG	0	0	1	0	2	1	0	1	0	2	4	2	3	2	4	2
ALDH7A1	ATTCTTAATTTAGGCCAGTG	0	2	0	0	1	2	0	0	0	5	0	2	3	0	5	1
ALDH7A1	ATTGAGCAGTGGAATCCCGT	0	2	3	1	5	0	2	2	0	0	0	0	0	0	0	0
ALDH7A1	GGGCTCCGCGAGGAAAACGA	0	2	4	0	3	0	3	0	0	2	1	5	3	2	2	2
ATP5B	CTGCATAGTACCCATGTCAG	0	0	0	0	0	0	0	0	0	0	0	0	0	0	0	0
ATP5B	GCACCAATCAAAATTCCTGT	0	2	3	4	7	4	2	2	0	1	0	2	2	2	1	1
ATP5B	GGTGGACGTCCAGTTTGATG	0	0	0	0	0	0	0	0	0	0	0	0	0	0	0	0
ATP5B	GTTGGTGAGAGGACCCGTGA	0	1	1	0	1	0	0	0	0	0	0	0	0	0	0	0
ATP5C1	ACCACACAGTCCTCGATCTG	0	1	1	1	3	0	2	1	0	1	0	0	0	1	1	0
ATP5C1	ATGAAAAAGCTGATATCAAG	0	1	1	1	1	3	3	1	0	2	1	4	2	1	1	2
ATP5C1	CAAGTCTATGAAAATGGTAG	0	0	1	0	2	1	0	2	0	0	1	2	1	1	1	0
ATP5C1	TATTTCGAACTTGAATCCTG	0	0	0	0	0	0	0	0	0	0	0	0	0	0	0	0
ATP5D	CAACAACTGCACCGAAGAGT	0	2	3	4	5	4	2	4	0	8	0	0	0	1	0	0
ATP5D	CCACGCCCGTGCCTATGCCG	0	1	0	3	3	1	0	0	0	0	0	0	0	0	0	0
ATP5D	CCCATTCCCCCAGTGAGCAG	0	0	2	0	6	1	3	3	0	0	0	1	2	0	1	1
ATP5D	CGCAGCGCCCGAACCTGCGT	0	4	2	1	2	2	1	1	0	0	0	0	0	0	0	0
ATP5E	ACTGGAGACAGGCTGGACTC	0	0	0	0	0	0	0	0	0	0	0	0	0	0	0	0
ATP5E	GAGACAGGCTGGACTCAGGT	0	0	3	4	3	2	6	3	0	2	3	0	2	3	0	4
ATP5E	GAGTCCAGCCTGTCTCCAGT	0	0	0	0	0	0	0	0	0	0	0	0	0	0	0	0
ATP5E	TTGCACAGATCTGGGAGTAT	0	0	1	2	2	0	1	2	0	2	2	5	2	3	4	1
ATP5F1	AGCCCAGTTCCGAGTACATA	0	0	1	2	0	0	0	0	0	1	0	0	1	1	1	2
ATP5F1	CAACAAGGACCTTTCATACA	0	1	0	1	1	0	0	1	0	1	1	1	1	1	0	0
ATP5F1	CTTTGCTGATAAACTCAATG	0	0	0	0	0	0	0	0	0	0	0	0	0	0	0	0
ATP5F1	TCGTTATGGACTGATCCCTG	0	0	0	0	0	0	0	0	0	2	0	0	0	0	0	0
ATP5G1	AATGTCCCGGGAGACAACAC	0	0	0	0	0	0	0	0	0	0	0	0	0	0	0	0
ATP5G1	ATTCACTGGGCTATTCAAGA	0	2	1	1	3	1	1	0	0	3	1	1	3	0	0	1
ATP5G1	CAGATCCGCTGTTGTACCAG	0	0	0	0	0	0	0	0	0	0	0	0	0	0	0	0
ATP5G1	CAGCAACTTCCCACTCCAGG	0	0	0	0	0	0	0	0	0	1	0	0	3	1	6	1
ATP5G2	ACCGGAGATACTGACAGATG	0	0	1	1	0	1	2	3	0	1	2	1	0	1	1	2
ATP5G2	AGAACCAGCCACCCCAACTG	0	3	2	4	4	2	4	5	0	6	1	8	7	8	5	6
ATP5G2	GATGTCCCTTGAAATGGCGC	0	2	2	3	3	2	5	0	0	1	1	2	1	0	1	2
ATP5G2	GCACCACTGCAGATAGCGGA	0	1	1	1	0	1	4	1	0	0	0	0	0	0	0	0
ATP5G3	ATCAGTGTTATCTCGACCAG	1	2	0	0	0	0	0	1	0	4	1	1	3	2	3	0
ATP5G3	CATTAAATACCGTAGAGCCC	0	2	0	1	2	1	2	1	0	2	2	3	1	1	1	4
ATP5G3	GCCTGGGCTACGCACCAGAG	0	1	0	0	1	0	0	2	0	3	0	0	1	1	1	1
ATP5G3	TGTGTCTCAGCTAATCCAAA	0	0	0	0	0	0	0	0	0	0	0	0	0	0	0	0
ATP5I	AACAGATTACCTAAAACCTC	0	0	0	2	3	0	0	0	0	2	4	4	0	2	5	8
ATP5I	CGAGGAACAGGGCGGAGTAG	0	1	1	3	4	2	3	2	0	0	0	0	0	0	0	0
ATP5I	CGGTCACTCACTGTAGCGCG	0	2	4	0	3	4	3	0	0	0	5	0	0	0	1	1
ATP5I	GTAGGCCACACCGAGGAACA	0	2	2	2	1	2	3	1	0	0	0	0	0	0	0	0
ATP5J	CCTCCGCAAATGGACTGAGA	0	0	0	0	0	0	0	0	0	0	0	0	0	0	0	0
ATP5J	GACGGCTGACCGAATGACAG	0	0	0	2	2	0	0	0	0	0	1	0	0	2	1	1
ATP5J	TACTCTGAACTAGCATCAAC	0	1	4	0	2	0	1	0	0	0	0	0	0	0	0	0
ATP5J	TCCACAAAGAGTTTCTGTAT	0	1	2	2	3	4	0	2	0	1	1	3	1	2	0	0
ATP6V1A	AGTGGTTACAGCCTGTGACA	0	0	0	0	0	0	0	0	0	3	3	2	4	4	4	2
ATP6V1A	ATGTTACCCCCACGAAACAG	0	1	2	1	4	2	1	1	0	3	0	0	0	1	2	0
ATP6V1A	GTAATCATCTATGTAGGATG	0	0	0	1	0	1	0	1	0	2	1	0	1	2	0	0
ATP6V1A	TGACTGCTGATATCCGACAA	0	2	5	0	1	2	2	2	0	2	0	2	2	0	1	2
ATP6V1B1	AGCCCGAGAACACATGCAGG	0	4	1	1	0	1	1	0	0	4	2	1	1	1	2	1
ATP6V1B1	CCGTCTGAATCATCTCCTCG	0	0	0	3	3	0	0	1	0	0	0	0	0	0	0	0
ATP6V1B1	CCTCTGACACCGGAGTTCGT	0	0	0	0	2	1	0	0	0	0	0	0	0	0	0	0
ATP6V1B1	GCTACACCTCCAGGATCGAG	0	0	0	0	0	0	0	0	0	0	0	0	0	0	0	0
ATP6V1B2	CTCTGATACTCACTGAGGCG	0	1	2	1	0	1	1	0	0	0	0	0	0	0	0	0
ATP6V1B2	TCAATGTCGAATCTACCCAG	0	2	5	2	0	1	0	2	1	2	1	1	0	1	1	1
ATP6V1B2	TGCTGGGCTACCACACAATG	0	0	0	0	0	0	0	0	0	0	0	0	0	0	0	0
ATP6V1B2	TGGGGATATTCTCCGAACAC	0	0	0	0	0	0	0	0	0	0	0	0	0	0	0	0
ATP6V0C	CAAGAGCGGTACCGGCATTG	0	2	1	1	4	2	5	1	0	0	0	0	0	0	0	0
ATP6V0C	CATTCAGGGAGTTGGCGATG	0	3	0	0	1	1	0	0	0	2	1	5	0	1	1	1
ATP6V0C	TCGGCCGCCATGGTCTTCAG	0	1	0	0	1	3	0	1	0	0	0	0	0	0	0	0
ATP6V0C	TGATGCCAGCCATGACCACT	0	9	6	5	2	3	6	4	0	1	2	8	8	6	6	4
ATP6V1C1	ACTGCTTAATCCAGTCGTTG	0	0	0	0	1	1	2	0	0	0	1	0	0	1	0	0
ATP6V1C1	ATCAACTGCCTTCCTAAACA	0	4	2	2	2	1	0	0	0	3	0	2	1	2	2	2
ATP6V1C1	GAGAATCTGTTGGCTAATGG	0	0	2	4	5	3	1	0	0	0	0	0	0	0	0	0
ATP6V1C1	TAAGAAAGTAGCTCAATACA	0	0	0	0	1	0	0	0	0	0	0	0	0	0	0	0
ATP6V1E1	AGTTCAACATAGAGAAAGGT	0	4	2	2	1	1	2	0	0	0	0	0	0	0	0	0
ATP6V1E1	AGTTCTTTACCTTTACCAGA	0	1	2	1	0	1	0	1	0	0	0	0	0	0	0	0
ATP6V1E1	CTGCAACGAACAATCATTCG	0	0	0	4	0	0	1	0	0	0	0	0	0	0	0	0
ATP6V1E1	TAAGGTCATCTCTTGCTCTG	0	3	0	2	2	1	0	0	0	0	2	0	0	2	1	0
ATP6V0B	CCCAGGTTGGACCACATGAA	0	0	0	0	0	0	0	0	0	0	0	0	0	0	0	0
ATP6V0B	GCCGGTAATATAGATGCCCC	0	0	0	0	3	0	2	2	0	0	0	0	2	3	2	2
ATP6V0B	GGCCATCGGAACTACCATGC	0	6	5	2	1	4	2	2	0	1	1	0	4	2	2	0
ATP6V0B	TTTGGGCTTCCGCTTTGATG	0	2	3	8	10	3	4	2	0	0	0	0	0	0	0	0
ATP6V1G2	ATTCGTGCTCTCGCTCTCTG	0	0	0	1	1	0	1	1	0	1	1	1	4	2	0	2
ATP6V1G2	CAGAAGCTGCTGGATACCTT	0	3	0	0	1	0	1	0	0	2	1	0	2	1	1	0
ATP6V1G2	CCCAGGCCATGGGCTCCCAG	0	2	2	4	5	3	2	0	0	1	0	2	0	0	1	0
ATP6V1G2	GCGACTGAAGCAGGCAAAGG	0	1	1	1	2	1	1	0	0	0	0	0	0	0	0	0
ATP6V0A1	AAAGGTTCTGAATCAAACGG	0	5	4	8	4	2	7	4	0	0	0	0	0	0	0	0
ATP6V0A1	AACATTCCGATTATGGACAC	0	6	3	0	3	0	2	5	0	3	0	2	2	2	5	1
ATP6V0A1	ATTGCATCATCAGCAGATGG	0	0	0	0	0	0	0	0	0	0	0	0	0	0	0	0
ATP6V0A1	GTCCAATTATAAGTAAACAT	0	0	0	0	0	0	0	0	0	0	0	0	0	0	0	0
ATP6AP1	CGAAGATGTCCCATACACAG	0	1	0	0	1	1	1	0	0	1	0	0	0	2	0	1
ATP6AP1	GCCGCCAACGACAAAAACAC	0	5	0	1	1	2	3	0	0	0	0	0	0	0	0	0
ATP6AP1	GCTGACTGCATACCAGTCGA	0	0	0	0	0	0	0	0	0	0	0	0	0	0	0	0
ATP6AP1	GTTACAATGACACCGCTCCC	0	2	2	0	1	0	1	0	0	0	2	2	2	0	5	0
ATP7A	AAATTCATAACAGACAATCC	0	2	3	1	0	2	0	2	0	0	0	0	0	0	0	0
ATP7A	AATTACAATCCATACCAAGA	0	1	1	1	1	0	0	1	0	3	1	2	3	2	2	0
ATP7A	CAATAGAGGCTGTATCACCG	0	1	2	0	3	2	0	2	0	1	2	1	2	0	2	2
ATP7A	CTTTACTCTCCATACAGGGG	0	2	2	0	0	3	3	0	0	3	5	2	4	4	2	1
ATP5O	ACCATGATGAGTGTCCATCG	0	3	0	2	0	1	2	0	0	3	1	4	6	1	2	2
ATP5O	ATACCGTATACCTGAACAGG	0	1	6	1	3	3	3	3	0	5	4	2	1	2	1	0
ATP5O	CTGATCAGATTGGTAGTGAG	0	1	4	3	2	4	5	3	0	0	0	0	0	0	0	0
ATP5O	GGTCGATTAAGCAATACCCA	0	0	0	0	1	0	0	0	0	0	1	1	1	2	0	1
ATP7B	AGGGACCATGTAAATGACAT	0	3	1	1	1	0	1	0	0	3	0	1	2	4	5	0
ATP7B	ATGAACTGAGCTATCTCGAG	0	0	0	0	0	0	0	0	0	2	2	4	2	1	3	1
ATP7B	CTCACCAAGGGTCACAACGG	0	0	0	1	0	3	1	2	0	0	0	0	0	0	0	0
ATP7B	CTCATTAAAGCTACCCACGT	0	0	0	0	0	0	0	0	0	0	0	0	0	0	0	0
ATR	CTGTGTGAGATGGTCAAGCA	0	1	1	0	0	0	0	0	0	0	0	0	0	0	0	0
ATR	GATGCTTTGATTTATATGCA	0	4	2	0	1	0	0	1	0	0	2	0	0	0	0	1
ATR	GCCCAGGTCACCAATTGTGG	0	1	0	2	1	0	0	0	0	0	0	0	0	0	0	0
ATR	TGACGTGCGAAAACAAGATG	0	0	0	0	0	0	0	0	0	0	0	0	0	2	0	0
ATRX	AATTAGTGCGGAATAAGAGT	0	0	0	0	3	1	1	2	0	0	0	0	1	0	0	0
ATRX	ATGATTTAAAGACTCAGGCG	0	0	0	0	0	0	0	0	0	0	0	0	0	0	0	0
ATRX	CTTACCAAGGCCCATACAGT	0	0	0	0	0	0	0	0	0	0	3	0	1	3	2	0
ATRX	GAAAATCTCAAAAAACGCGG	0	0	2	3	2	3	1	1	0	2	0	2	4	4	2	3
KIF1A	AGGACCAGTACCGCCGCGAG	0	0	0	0	0	0	0	0	0	0	0	0	0	0	0	0
KIF1A	ATTGCCACACGGTGTACCAG	0	0	0	1	2	0	1	1	0	0	0	0	2	0	1	2
KIF1A	CAAACAAGATGCGCTCGTGG	0	0	0	0	0	0	0	0	0	0	0	0	0	0	0	0
KIF1A	GTCAACACGGAATCTCGGTA	0	0	0	0	0	0	0	0	0	0	0	0	0	0	0	0
AUH	AAAATGAGTTCCAGTGAAGT	0	0	1	1	0	1	2	0	0	3	2	2	0	1	4	3
AUH	ACCTGCTACTCGTATATCAC	0	2	0	1	0	0	1	0	0	12	3	6	5	7	7	3
AUH	ATACCAGCACAGAATATCCC	0	2	0	5	2	1	3	1	0	0	1	1	0	1	2	2
AUH	GAACTACTCATACCTCCACC	0	3	4	1	4	1	2	0	0	0	0	1	0	1	1	1
AUP1	CAGGGGTCTCTGAACTTGCA	0	0	3	1	0	0	0	1	0	0	0	0	0	0	0	0
AUP1	GACCAGCACACAAAGCTGGG	0	0	0	1	0	0	0	0	0	0	6	3	4	7	2	0
AUP1	GTGTCCCCAGATTCGTAGTG	0	3	3	2	1	4	1	3	0	1	0	0	4	4	1	2
AUP1	TCCTGTTCATCGCCAACTAG	0	0	0	0	1	0	1	0	0	0	0	0	0	0	0	0
AVP	CAAGAGGGCCATGTCCGACC	0	0	0	0	0	0	0	0	0	0	0	0	0	0	0	0
AVP	GCAGTTCTGGAAGTAGCACG	0	1	0	0	1	1	0	0	0	2	2	5	1	4	1	2
AVP	GTCGTTGCAGCAAACGCCGA	0	0	0	0	0	0	0	0	0	0	0	0	0	0	0	0
AVP	TCGTCCGCGCAGCAGATGCT	0	2	0	1	2	1	0	2	0	0	0	0	0	0	0	0
AVPR1A	ACCGAGGGACGTGCGCAACG	0	3	4	0	4	1	1	0	0	0	0	1	3	1	1	0
AVPR1A	GACAGCCGACCGCTACATCG	0	3	3	0	3	0	1	2	0	4	5	3	2	0	0	0
AVPR1A	GACATCACCTACCGCTTCCG	0	2	3	6	2	4	3	4	0	1	2	1	0	0	0	0
AVPR1A	TGCATGCGGGACGTCTTGCG	0	1	2	0	0	0	0	2	0	0	0	0	0	0	0	0
AVPR1B	AAAAAATGAAGACTTGAGGG	0	0	0	0	0	0	0	0	0	0	0	0	0	0	0	0
AVPR1B	AAACCTAAAAGTCAAGACAC	0	0	1	0	2	0	0	0	0	0	0	1	1	0	0	1
AVPR1B	CAGAACGAAGATAGCCAGGG	0	5	2	2	3	4	1	2	0	0	0	0	0	0	0	0
AVPR1B	GCAGCATCAACACCATCTCA	0	1	0	1	2	1	1	0	0	0	0	0	0	0	0	0
AVPR2	ATACTTCACGGCCCGACACA	0	0	0	4	6	7	3	2	0	0	2	3	4	0	1	1
AVPR2	CAGGCGGCGATACCCAGGGT	0	2	1	6	2	3	1	1	0	0	0	0	0	0	0	0
AVPR2	GGCGTACCGCCATGGAAGTG	0	3	7	4	0	1	2	0	0	0	0	6	3	3	3	0
AVPR2	TGGCCAATGAAGACGTGTAT	0	4	2	0	3	1	3	2	0	0	0	0	0	0	0	0
AXL	CCCGAAGCCAATGTACCTCG	0	0	0	0	0	1	0	0	0	1	0	0	2	1	1	0
AXL	CCTAGCAGTACATACCACCA	0	3	3	2	8	7	3	1	0	1	0	1	1	2	1	0
AXL	CGAAGCCCATAACGCCAAGG	0	0	2	0	0	1	0	0	0	0	0	0	0	0	0	0
AXL	CTGAGAACATTAGTGCTACG	0	4	6	5	4	5	5	4	0	0	0	0	0	0	0	0
AZGP1	GACAGGAAGTCTCAGCCCAT	0	4	3	1	1	0	1	2	0	0	2	3	2	2	0	1
AZGP1	GGAGGTCATTGAGTGAGCCA	0	0	3	3	4	2	3	2	0	2	1	0	3	2	4	0
AZGP1	GGTATTTCCGCAGAGTCGCA	0	0	0	1	1	0	1	0	0	0	0	0	0	0	0	0
AZGP1	TCAGGGTCTCACGTATTGCA	0	0	0	0	0	0	0	0	0	0	0	0	0	0	0	0
AZU1	CCGCCAACGATGTCCAAAAG	0	2	1	1	2	2	2	2	0	0	0	0	0	0	0	0
AZU1	GCACCACGGTGCTAACCCCG	0	0	0	0	0	0	0	0	0	0	0	0	0	0	0	0
AZU1	GCCTCTGCAGAACGCCACGG	0	2	9	7	4	3	2	0	0	8	5	1	2	1	4	6
AZU1	TGGCCGCGGTCATCACGAAG	0	1	0	2	1	2	3	1	0	6	3	0	2	0	1	1
B2M	AAGTCAACTTCAATGTCGGA	0	0	2	2	1	2	0	4	0	0	0	0	0	0	0	0
B2M	ACCCAGACACATAGCAATTC	0	0	0	0	0	0	0	0	0	0	0	0	0	0	0	0
B2M	CTGAATCTTTGGAGTACCTG	0	1	3	1	1	0	0	0	0	0	3	0	1	0	1	1
B2M	GAGTAGCGCGAGCACAGCTA	0	0	0	0	0	0	0	0	0	1	0	1	3	1	0	2
BAAT	CAAACAAATCAATTACCCCT	0	0	1	1	0	5	2	4	0	0	0	1	0	3	1	1
BAAT	GACTTTGGAGAGGTGGTATG	0	3	3	1	2	0	3	2	0	0	1	0	0	1	0	0
BAAT	GAGACCAGAAGAGACCCATG	0	4	0	0	1	1	0	1	0	2	0	0	4	0	0	2
BAAT	GGTCCCATTAATAAGTACCG	0	1	5	3	3	2	2	3	0	0	0	0	0	0	0	0
BACH1	AACTGACAGAGTCCGTACTG	0	0	0	0	0	0	0	0	0	0	0	0	0	0	0	0
BACH1	CCTGGCCTACGATTCTTGAG	0	0	4	2	4	3	2	5	0	2	0	1	0	3	4	1
BACH1	CTAATCCTGATACCTAACCA	0	0	0	1	0	0	0	1	0	0	0	0	3	0	0	0
BACH1	GAAATCCGACTTGGGCACCA	0	0	0	0	2	0	0	0	0	0	0	1	0	0	0	0
BAD	CATAGCGCTGTGCTGCCCAG	0	2	0	3	1	0	1	1	0	1	3	6	0	3	2	1
BAD	GCCACAGCTCCTACCCCGCG	0	0	0	0	0	0	0	0	0	0	0	0	0	0	0	0
BAD	GGTGACTGGCGTCCCACAGG	0	0	1	1	0	0	1	1	0	0	0	0	0	0	0	0
BAD	TGGGGTACTTACCTCCATGA	0	3	1	2	0	2	2	0	0	0	0	0	0	0	0	0
BAG1	GGAGTCGACCCGGAGCGAGG	0	0	0	0	0	0	2	0	0	1	6	1	0	3	0	5
BAG1	GGGCATGACCGACCCACCAG	1	2	3	4	4	5	4	3	0	0	0	0	0	0	0	0
BAG1	TGAACCAGTTGTCCAAGACC	0	4	1	0	4	4	2	0	0	0	0	0	0	0	0	0
BAG1	TGTATTCCAAGTGCTGACAA	0	0	0	0	0	0	0	0	0	0	0	0	0	0	0	0
ADGRB1	CAGGATGAGTACCGGCAGTG	0	1	1	3	6	2	2	3	0	7	4	4	4	2	4	1
ADGRB1	CCCACGATGAGCGTCACCGA	0	4	2	2	5	2	5	2	0	0	0	1	4	0	1	0
ADGRB1	CCTGTGGGGCGAATGCACGC	0	1	1	0	1	0	0	0	0	3	2	1	1	1	2	1
ADGRB1	GAAGCATCCGTGTTTGTGGT	0	5	5	2	2	5	2	3	0	0	0	3	0	0	1	0
ADGRB2	ATCATCAGCCGAGGGCACGT	0	0	3	1	1	0	0	1	0	4	2	3	1	2	3	3
ADGRB2	CAGCCACTGATAGCAAGTGG	0	1	5	0	2	1	4	0	0	0	0	1	0	0	0	2
ADGRB2	CTCTCTCGTAGGCGACCCGG	0	1	0	0	3	1	1	1	0	0	1	0	2	0	1	1
ADGRB2	TGAGCAAGACCTCGACAAAG	0	0	0	0	0	0	0	0	0	0	0	0	0	0	0	0
ADGRB3	AGGCGAATAAGGACCTGTCA	0	4	1	2	4	3	3	1	0	0	0	1	0	0	0	0
ADGRB3	AGGGTCAATAGAGTTAATGC	0	0	0	0	1	1	1	1	0	0	0	0	0	0	0	0
ADGRB3	CCAAGTCTGCAATCTTACCA	0	0	0	3	2	0	0	1	0	1	2	0	2	2	1	0
ADGRB3	TACAGTACACGGAGTATGGG	0	4	2	2	1	0	0	0	0	0	0	0	0	0	0	0
BAK1	AAGACCCTTACCAGAAGCAG	0	2	0	4	5	5	3	2	0	3	6	3	3	1	7	1
BAK1	ACGGCAGCTCGCCATCATCG	0	1	0	3	1	0	1	2	0	2	3	0	2	0	1	0
BAK1	GCTCACCTGCTAGGTTGCAG	0	4	1	6	2	5	2	1	0	0	1	3	6	1	1	4
BAK1	GGTAGACGTGTAGGGCCAGA	0	0	1	0	2	0	1	1	0	2	1	3	0	0	2	0
NKX3-2	AACAAGAAAGAGGAGCGCGG	0	0	0	0	0	0	0	0	0	0	0	0	0	0	0	0
NKX3-2	CCGGTACCAGAACAGCTGCG	0	0	0	0	0	0	0	0	0	0	0	0	0	0	0	0
NKX3-2	CGGACACGTGTGCACCTCTG	0	4	2	5	2	1	3	2	0	0	0	0	0	0	0	0
NKX3-2	GGCTCAAGGATCCCCCCGCA	0	1	0	2	0	2	1	0	0	0	0	0	0	0	0	0
BARD1	ATGTCCAGTGTGTTACACCC	0	2	2	0	0	2	2	1	0	0	0	0	0	0	0	0
BARD1	GACTGGAAAGTCTATTGTGA	0	1	2	0	1	1	2	0	0	0	0	0	0	0	0	0
BARD1	GCTGTGAAAAGAAATCATAG	0	0	0	1	0	1	2	0	0	0	0	0	0	0	0	0
BARD1	GTAAAGTTGGTGGTACATCA	0	6	3	2	3	5	5	3	0	1	1	4	2	1	2	0
BAX	AGTAGAAAAGGGCGACAACC	0	3	3	0	2	3	2	1	0	3	0	0	0	1	1	1
BAX	GGACGAACTGGACAGTAACA	0	0	1	0	0	1	0	2	0	0	1	0	0	3	0	0
BAX	GTTTCATCCAGGATCGAGCA	0	0	0	2	1	2	4	2	0	2	0	0	0	0	0	2
BAX	TCGGAAAAAGACCTCTCGGG	0	0	0	0	0	0	0	0	0	0	0	0	0	0	0	0
BBS1	AGCGCTGGCAGATTTACATG	0	0	1	1	1	2	0	2	0	0	1	1	0	4	0	0
BBS1	CAGAAACCTCTAGGAAGACG	0	0	0	0	1	0	0	0	0	5	3	1	1	1	0	1
BBS1	GCTGGAGCTAAGTGAAATGG	0	0	0	2	1	1	0	0	0	2	4	1	3	3	2	1
BBS1	TCTTATACACATAGACACAA	0	0	0	0	0	0	0	0	0	0	0	0	0	0	0	0
BBS2	AGAGAAACATCAGATTCCAG	0	2	1	0	0	1	0	2	0	0	0	0	0	0	0	0
BBS2	ATTGGCCAGTCCACTGAACG	0	1	2	4	3	2	2	2	0	0	0	0	0	0	0	0
BBS2	TGCTCGAAGTGACCGAACTG	0	0	0	0	0	0	0	0	0	0	0	0	0	0	0	0
BBS2	TTGCCACCAATAATCGCAAG	0	1	1	3	2	3	1	1	0	0	0	0	0	0	0	0
BBS4	AAATAGGAAACTCTGGAGCT	0	0	2	0	1	0	1	0	0	0	0	0	0	0	0	0
BBS4	GCTGCATGGTCAAATGGACA	0	0	0	0	0	0	0	0	0	0	1	1	2	0	0	1
BBS4	GGCAACATCAAAGTCCCCGT	0	1	2	0	0	0	1	1	0	2	2	0	2	1	0	1
BBS4	TTGAGGTTATCAGCACTCTG	0	0	0	0	0	0	0	0	0	0	0	0	0	0	0	0
BCAT1	ACCTCAGTTCCAATGAATGT	0	1	0	1	0	0	0	0	0	0	0	1	0	0	1	1
BCAT1	CACGGATCATATGCTGACGG	0	0	0	0	0	0	0	0	0	2	2	1	2	1	0	0
BCAT1	GTTTCAGCCAAACCTCAACA	0	0	1	2	0	3	1	0	0	0	0	0	0	0	0	0
BCAT1	TTGAAAAATAAGGTCCCACT	0	0	2	2	1	3	1	1	0	1	2	1	1	0	3	2
BCAT2	AAATGTCTTCCCAAACACCA	0	4	4	3	5	7	1	2	0	1	2	1	1	0	1	0
BCAT2	ACGAACAGGAGCGCGCGCGT	1	7	2	3	1	2	0	3	0	2	3	0	5	4	5	3
BCAT2	GGTCGGGCCCATACAGCCAG	0	0	1	0	1	0	2	2	0	0	0	0	0	0	0	0
BCAT2	TCGGCAACTACAAGTTAGGT	0	0	1	3	0	1	0	2	0	1	2	0	0	0	2	2
BCHE	AGTAAACTTTGGTCCGACCG	0	0	0	0	0	0	0	0	0	2	0	1	1	1	0	0
BCHE	AGTGTCAATGAACTATAGGG	1	2	0	1	3	1	1	0	0	0	0	0	0	0	0	0
BCHE	GATATAAACAGTCTTCACTG	0	3	1	1	1	5	1	0	0	0	0	0	0	0	0	0
BCHE	TTGAATCGAAGTCTACCAAG	0	4	2	2	3	0	0	3	0	0	0	0	0	0	0	0
BCKDHA	CATCTGTTACTTCGGCGAGG	0	2	0	2	4	2	6	6	0	2	0	1	2	0	0	1
BCKDHA	CATGACACTGCTTAACACCA	0	2	4	1	0	2	2	2	0	0	0	0	0	0	0	0
BCKDHA	CTTATCTATAAACTCCGCCG	0	0	0	0	0	0	0	0	0	1	0	0	0	1	1	0
BCKDHA	GGGCCATGAATAGTTCCAGG	0	0	0	0	0	0	0	0	0	2	0	1	4	2	2	2
BCKDHB	AATTCCTTGTTCACACAATG	0	3	3	2	7	2	1	3	0	1	2	1	1	1	1	0
BCKDHB	CAAGTATCGCTATCGCTCTG	0	3	0	4	1	2	0	1	0	3	1	2	2	0	0	2
BCKDHB	GGCCGCATCCTCGACAGTCG	0	0	0	0	0	0	0	0	0	2	0	1	0	0	2	0
BCKDHB	TTTGGCCAATGAGTTATCCA	0	1	0	2	2	1	1	0	0	6	1	1	0	1	1	3
CCND1	AGAGGCCACGAACATGCAAG	0	0	0	0	0	0	0	0	0	4	4	7	4	6	4	0
CCND1	CGTGCCTCCGTAGGTCTGCG	0	0	0	0	0	0	0	0	0	6	0	2	1	1	2	0
CCND1	GGTTGGCATCGGGGTACGCG	0	0	0	0	0	0	0	0	0	0	0	0	0	0	0	0
CCND1	GTGTTCAATGAAATCGTGCG	0	0	0	0	0	0	0	0	0	0	3	4	2	0	1	0
BCL2	CTGACGCCCTTCACCGCGCG	0	0	0	0	0	0	0	0	0	0	0	0	0	0	2	0
BCL2	GGCCTTCTTTGAGTTCGGTG	0	0	0	0	0	0	0	0	0	0	0	0	0	0	0	0
BCL2	TGGACATCTCGGCGAAGTCG	0	1	3	2	3	2	0	0	0	0	0	0	0	0	0	0
BCL2	TGTCGCAGAGGGGCTACGAG	0	0	0	0	0	0	0	0	0	0	0	0	0	0	0	0
BCL2A1	AACACTATTCAACCAAGTGA	0	7	3	5	6	6	9	3	0	4	5	9	1	4	5	2
BCL2A1	CTTATAGGTATCCACATCCG	0	0	0	0	0	0	0	0	0	1	0	1	0	2	0	1
BCL2A1	GAAGACGGCATCATTAACTG	0	1	0	1	3	3	1	2	0	0	0	0	0	0	0	0
BCL2A1	GTCCTACAGATACCACAACC	0	5	2	4	2	0	5	3	0	2	3	2	4	1	1	2
BCL2L1	CAGGCGACGAGTTTGAACTG	0	4	0	3	0	4	3	1	0	0	2	0	0	2	0	0
BCL2L1	CAGTGGCTCCATTCACCGCG	0	1	1	1	2	1	3	2	0	0	0	0	0	0	0	0
BCL2L1	CTCCGATTCAGTCCCTTCTG	0	1	3	0	3	2	3	1	0	2	0	1	2	1	5	2
BCL2L1	GACCCCAGTTTACCCCATCC	0	0	1	4	0	2	0	2	0	0	0	0	0	0	0	0
BCL2L2	ACTTTGTAGGTTATAAGCTG	0	6	6	6	3	0	7	7	0	4	1	2	2	2	5	1
BCL2L2	AGACAAAGAAGGCTACAAGG	0	1	6	3	6	1	5	3	0	0	0	3	1	0	0	0
BCL2L2	AGCCCAACAACGCTTCACCC	0	3	1	4	3	2	0	1	0	4	0	2	4	0	4	2
BCL2L2	GTGTGCTGAGAGTGTCAACA	0	1	2	3	2	0	7	1	0	2	4	4	1	0	4	4
BCL3	CAGGTTCACCAGAGGAAACG	0	0	0	0	1	0	1	0	0	1	0	1	1	1	0	0
BCL3	CGGTGCCGACATCGACGCAG	0	0	1	2	5	3	2	2	0	0	0	0	0	0	0	0
BCL3	CTGGAGGCCCGCAATTATGA	0	0	0	0	0	0	0	0	0	0	0	0	0	0	0	0
BCL3	GATCACCACATTACCGTCTG	0	3	2	5	0	1	2	3	0	1	0	0	0	0	0	1
BCL6	AAGTGATATGCACTACAGTG	0	2	1	1	1	1	0	0	0	6	14	7	3	5	10	7
BCL6	CAAGACATCATGGCCTATCG	0	3	1	2	5	0	2	1	0	0	4	3	4	5	3	0
BCL6	CATCTGCAGGTACATAGCCG	0	3	3	5	3	5	3	1	0	1	0	0	0	0	1	1
BCL6	TCCCTCACCTGCAGGCCATG	0	3	0	2	3	4	1	4	0	0	4	1	2	2	2	3
BCL7A	ATACTCACGTCATCAACCTT	0	3	4	5	3	1	0	1	0	0	2	2	2	1	0	0
BCL7A	TCGTAGGGATGTGTCACCAA	0	1	1	0	1	0	0	1	0	0	3	1	2	0	2	1
BCL7A	TGATATCAAGAGGGTCATGG	0	0	7	3	3	3	5	5	0	1	1	1	1	0	0	1
BCL7A	TGGCTCAGAGGTGACCACTC	0	0	7	1	3	6	2	1	0	0	0	1	2	0	1	0
BCL9	AGGTTTCGGATCATTCCGAA	0	2	0	0	3	1	1	0	0	0	0	0	0	1	0	0
BCL9	ATGCTGAAATTACGCCCAGG	0	10	5	3	12	3	10	8	0	5	5	5	3	5	2	0
BCL9	CGGGAGTCATATGGTCAAGG	0	0	0	1	3	0	1	1	0	0	0	0	0	0	0	0
BCL9	TCTCTGATCAAAGGAGTCGG	0	0	0	0	0	0	0	0	0	0	0	0	0	0	0	0
TNFRSF17	ATTCTTCCACCGTGTACTCG	0	2	2	1	3	1	6	4	0	1	0	0	1	0	0	1
TNFRSF17	GAAGAACATCGAAGTTGACA	0	3	5	2	3	0	3	1	0	2	0	3	2	1	3	2
TNFRSF17	TAACGCTGACATGTTAGAGG	0	4	4	3	3	4	0	2	0	0	0	0	0	0	0	0
TNFRSF17	TAATTAGGATCAGGTCTCCT	0	3	1	5	4	1	4	2	0	6	3	3	0	3	4	5
HCN2	AGTACAGTTCACTCCACGAG	0	3	2	3	2	3	1	0	0	0	1	0	0	0	2	0
HCN2	CACGTTGAACACGATCCACG	0	0	0	0	0	0	0	0	0	1	0	0	0	0	0	0
HCN2	GGTGACTACATCATCCGCGA	0	1	2	1	4	0	1	0	0	1	0	1	0	0	0	2
HCN2	TCTGCGCACGTGGTTCGTGG	0	0	1	1	1	2	0	0	0	0	0	0	0	0	0	0
OPN1SW	ACCACGTATAGGACTCGCTG	0	3	3	1	1	1	1	1	0	0	0	0	0	0	0	0
OPN1SW	CCACAGGTCTGGTTACAGGA	0	7	0	8	6	4	0	0	0	3	1	2	2	3	7	0
OPN1SW	CTGAAGCGGAAGTTGCCGAA	0	0	0	0	0	0	0	0	0	0	1	0	1	0	2	1
OPN1SW	GACGAAGTATCCGTTACAGC	0	0	0	6	4	4	0	1	0	0	5	2	4	4	3	0
BCR	AACTCCGTAGTTGTCCACGA	0	3	2	2	2	3	2	1	0	0	0	0	0	0	0	0
BCR	ATGAGGAGATCACACCCCGA	0	0	3	1	1	1	3	1	0	0	0	0	0	0	0	0
BCR	GCAATCCTCAAAACTCCGGG	0	0	0	0	0	0	0	0	0	0	0	0	0	0	0	0
BCR	TCCCCACAGAGGGCGAACAA	0	2	0	1	2	2	1	0	0	0	0	0	0	0	0	0
BCS1L	AATTCATCGATAACCCCAAG	0	2	0	0	0	2	1	1	0	0	0	0	0	0	0	0
BCS1L	AGATGATAGACTTGCAGACG	0	0	0	0	0	0	0	0	0	0	0	0	0	0	0	0
BCS1L	CAGAATTCAGTGGTCGCCGG	0	0	0	3	0	1	2	0	0	0	0	0	0	0	0	0
BCS1L	GGTACGAAGTCTCGACACTG	0	0	0	0	0	0	0	0	0	0	0	0	0	0	0	0
BDH1	CCGTCGGACTTATGCCAGTG	0	0	0	0	0	0	0	0	0	0	0	1	0	1	1	0
BDH1	CGGCATCTCAACGTTCGGGG	0	1	3	1	3	1	3	2	0	0	0	0	0	0	0	0
BDH1	CTTTCTCCCCCTCATCCGAA	0	1	1	1	1	3	2	3	0	0	0	0	0	0	0	0
BDH1	GTACTGCATCACCAAGTTCG	0	4	3	0	3	3	4	0	0	0	0	0	0	0	0	0
BDKRB1	AAGAAGACGATCGCAGCCAG	0	3	1	1	3	0	0	1	0	1	0	0	0	1	2	0
BDKRB1	ATGGATCGCAGCAGGAATGT	0	2	2	4	6	7	5	2	0	0	0	0	0	0	0	0
BDKRB1	CCTCTGCCGTGTCATCAACG	0	0	0	1	0	1	1	5	0	0	1	0	0	1	1	0
BDKRB1	GCCACGTTCAGTTGCCGCCG	0	0	0	0	0	0	0	0	0	0	0	0	0	0	0	0
BDKRB2	AGATAATGGCATTCACCACG	0	2	0	0	1	5	0	1	0	7	7	4	4	7	2	3
BDKRB2	CCAGAGCAAATGCCCCCAAG	0	0	0	0	0	0	0	0	0	0	0	0	0	0	0	0
BDKRB2	TGAAAACCATGTCCATGGGC	0	3	0	2	1	6	5	0	0	0	0	0	0	0	1	0
BDKRB2	TGGGTAGCTGATGACACAAG	0	4	2	4	1	3	0	1	0	0	0	0	0	0	0	0
CFB	CATGTACGACACCCCTCAAG	0	0	0	0	0	0	0	0	0	2	1	2	1	1	1	1
CFB	TATGACGGTTACACTCTCCG	0	0	0	0	0	0	0	0	0	0	0	0	0	0	0	0
CFB	TCTGCAGGATTGCACAACAT	0	0	1	0	0	0	2	1	0	1	1	1	2	1	0	0
CFB	TGTCTGATCCATCTAGCACC	0	0	4	1	1	2	3	2	0	0	0	0	0	0	0	0
BFSP1	CAGCATCCATTGTGACGAGT	0	2	1	0	0	0	0	0	0	0	0	0	0	0	0	0
BFSP1	CCCTCCCCAAGAATGTTCCA	0	0	0	0	0	0	0	0	0	2	0	0	1	3	3	2
BFSP1	TCTCGATGATACGATGATAC	0	0	0	0	0	0	0	0	0	0	0	0	0	0	0	0
BFSP1	TCTGCAAGATGATATCAGTG	0	0	0	0	0	0	0	0	0	0	0	0	0	0	0	0
BGLAP	CATTGATACAGGTAGCGCCT	0	2	2	2	1	0	1	0	0	1	1	1	0	0	0	0
BGLAP	CGGCCAGGGCCAATAGGGCG	0	0	1	0	0	0	0	1	0	2	0	4	1	4	3	1
BGLAP	CTGGCCAGCGATGCAAAGTG	0	5	2	2	4	2	4	2	0	2	5	1	2	2	0	1
BGLAP	GCTACCTGTATCAATGGCTG	0	0	0	0	1	0	1	0	0	0	0	0	3	2	1	0
BGN	AAGCTGACTGGCATCCCCAA	0	0	0	2	2	0	0	0	0	0	0	0	0	0	0	0
BGN	AGCACTGAACCACCCGCAGG	0	2	2	1	5	3	2	0	0	2	3	2	1	7	2	2
BGN	CGACATCTCCGAGCTCCGCA	0	6	2	4	0	1	2	1	0	2	3	4	1	3	4	2
BGN	GCCATTCATGATGAACGATG	0	0	0	1	0	0	1	2	0	0	0	0	0	0	0	0
CEACAM1	ACCCCAGGGCCCGCAAACAG	0	3	0	3	1	2	2	6	0	1	3	5	4	1	0	2
CEACAM1	CAGTGACTGAGTTATTGGCG	0	1	0	0	1	1	1	1	0	0	3	5	7	3	3	5
CEACAM1	GAATGTTCCATTGATAAGCC	0	0	0	0	0	0	0	0	0	2	0	0	2	1	1	1
CEACAM1	TGCCATTCAATGTTGCAGAG	0	3	1	3	0	1	0	3	0	1	4	3	3	1	0	1
BHMT	AAGAGGGGCTACGTAAAGGC	0	1	0	1	1	1	2	0	0	1	1	2	1	1	1	1
BHMT	GATAGCATCCGGTAAACCTG	0	1	0	0	0	0	2	0	0	0	0	0	0	0	0	0
BHMT	TCAGGAGTGTGGTAAGCCAA	0	0	0	0	0	0	0	0	0	0	0	0	0	1	0	0
BHMT	TGACGTTTGAGCCAGCTCTG	0	0	0	1	0	0	0	0	0	1	2	0	1	2	2	2
BICD1	ACCCCGCCTGGCTAATCGTG	0	1	1	4	3	1	0	0	0	0	3	1	2	0	0	1
BICD1	AGATGGACTCAAATTTGCCG	0	2	1	0	1	0	0	0	0	2	1	0	1	1	2	0
BICD1	ATACAGGGTGGCAGTAACTG	0	1	0	0	4	0	2	0	0	0	0	0	0	0	0	0
BICD1	ATGTACAGGCAGAAAACGAG	0	7	4	4	3	0	1	0	0	0	0	0	0	0	0	0
BID	ACATCATCCGGAATATTGCC	0	0	0	0	2	1	0	0	0	0	2	1	1	0	0	0
BID	CAACAACGGTTCCAGCCTCA	0	0	5	1	0	1	2	2	0	1	1	0	3	1	1	0
BID	CAGGAACACCAGCCGGTCGG	0	3	4	0	4	1	1	2	0	0	0	0	0	0	0	0
BID	TGGGAAGAATAGAGGCAGGT	0	3	7	5	9	2	1	3	0	0	1	1	1	0	2	0
BIK	AAGAATCGAAGTCCTCCATA	0	1	1	0	3	1	1	0	0	0	0	0	0	0	0	0
BIK	CCAAGAACCTCCATGGTCGG	0	1	2	2	1	0	0	1	0	6	6	1	2	0	1	0
BIK	GCAGTGACGCATTGGCCCTG	0	4	2	3	6	2	2	6	0	3	2	0	0	0	2	3
BIK	TTTCATCTACGACCAGACTG	0	0	1	0	0	2	4	1	0	5	3	1	3	4	4	0
PRDM1	AGGATGCGGATATGACTCTG	0	0	0	0	0	0	0	0	0	0	0	0	0	0	1	0
PRDM1	GGACGCGTTCAAGTAAGCGT	0	0	3	0	0	0	2	1	0	0	0	0	0	0	0	0
PRDM1	GGGGAGCGAGTGATGTACGT	0	2	1	0	1	1	2	1	0	0	0	0	0	0	0	0
PRDM1	TTTGGACAGATCTATTCCAG	0	0	0	0	0	0	0	0	0	0	0	0	0	0	0	0
BLK	ACTCGGGCCACAAAGTTACT	0	0	1	5	4	1	2	1	0	1	2	0	0	0	0	0
BLK	CAGGTCCCGATCATTCATAG	0	0	0	0	0	0	0	0	0	0	0	0	0	0	0	0
BLK	GCTGGTCCGACTCTACGCAG	0	2	0	1	2	3	2	1	0	0	0	0	0	0	0	0
BLK	GCTTCTTGCTCCAATCAACA	0	0	0	0	0	0	0	0	0	3	1	2	1	1	2	3
BLM	CCAACACCACAAATCAGCAA	0	1	3	1	1	3	4	1	0	1	2	1	1	0	3	3
BLM	CGTGCAACAACTTACACCTG	0	3	2	1	3	1	6	4	0	0	0	0	0	0	0	0
BLM	GCCTATCAACCCATCAAGGA	0	1	1	0	0	1	2	0	0	0	14	3	3	5	1	4
BLM	TCTACGATAAGTGATCTCAA	0	1	2	1	0	2	2	0	0	0	0	0	0	0	0	0
BLMH	ACTTAAGCAATATGGTTGGA	0	1	7	5	3	1	2	2	0	1	3	1	3	2	2	4
BLMH	GAGAATTCTGTATACGACTG	0	0	0	0	0	0	0	0	0	6	2	4	0	3	4	2
BLMH	TATTAACAAGCATATCCCAT	0	1	1	1	0	2	0	0	0	0	0	0	0	0	0	0
BLMH	TCCACCAGAGACATTCACCT	0	1	1	0	0	3	2	3	0	1	1	0	0	0	0	1
CXCR5	ATCTCTGCCCTGCCACAGAG	0	1	0	1	0	2	0	0	0	0	0	0	0	0	0	0
CXCR5	CTCCCGATTCCTCTACCATG	0	2	2	3	2	4	3	0	0	0	0	0	0	0	0	0
CXCR5	GTGGAACAGGAAGGTCTCCG	0	2	1	2	1	1	1	0	0	0	0	0	0	0	0	0
CXCR5	TCTTGGGAGAAGGTGCAACG	0	0	1	2	0	4	0	0	0	0	0	0	0	0	0	0
BLVRA	AGAGGAGCGACCCTTTCAGC	0	2	2	1	3	1	1	1	0	0	0	0	0	0	0	0
BLVRA	GCATGTTGAACTCTTGATGG	0	0	1	5	2	2	3	1	0	1	1	4	1	1	1	0
BLVRA	GTGTCATGGGGTATTCCACA	0	4	4	0	3	4	3	3	0	0	0	0	0	0	0	0
BLVRA	TGATTGGCTTCGTGTCGAGG	0	2	0	5	1	1	1	1	0	0	1	1	2	0	1	3
BLVRB	AACATCTCCCACTACCACGT	0	0	0	0	0	0	0	0	0	0	0	0	0	0	0	0
BLVRB	ATGATCCCACCACCCACCCG	0	3	1	0	1	1	0	0	0	1	0	2	0	1	0	0
BLVRB	ATGTGGACAAGACCGTGGCT	0	0	0	0	0	0	0	0	0	1	0	1	1	1	3	0
BLVRB	CGAGGGCGCCCGGAACATTG	0	0	0	0	2	0	0	2	0	0	0	2	1	0	0	0
BNC1	AATGACCCTATCAGTGCAGG	0	0	0	1	0	1	0	0	0	1	0	1	0	3	1	0
BNC1	ACTCAATTACTGATTCACGA	0	2	3	4	4	6	4	1	0	2	2	1	0	0	1	1
BNC1	GTACCTGCAGTACGTATCCA	0	0	0	0	0	2	0	0	0	0	0	0	0	0	0	0
BNC1	TGCATTGGTCACACTGACGG	0	0	0	1	0	2	1	0	0	3	0	1	1	1	2	1
BMI1	AATGGCTCTAATGAAGATAG	0	0	0	0	0	0	0	0	0	0	0	0	0	0	0	0
BMI1	CTCCACAAAGCACACACATC	0	2	2	0	0	1	0	1	0	4	0	4	0	2	1	1
BMI1	GATTGATGTCATGTATGAGG	0	0	0	0	0	0	0	0	0	1	0	0	0	0	1	0
BMI1	TTCTCTTTATTAGATTGGAT	0	0	0	0	1	0	0	0	0	0	0	0	0	0	0	0
BMP1	AGCAGGCTGTGGATCTCAGA	0	0	3	0	2	2	2	1	0	1	4	0	0	2	0	0
BMP1	CTGTGCCTACGACTATCTGG	0	1	1	2	1	2	1	0	0	4	0	2	0	3	0	1
BMP1	GTAGCCATTGGGGTATTCAG	0	0	0	0	1	0	0	1	0	1	2	0	1	0	1	0
BMP1	TCTCACGAACGATGGAAACG	0	0	0	0	0	0	0	0	0	0	0	0	0	0	0	0
BMP2	AGTCCACCGCATCACAGCGG	0	1	2	0	1	2	0	0	0	0	0	0	0	0	0	0
BMP2	GGGCCGCAGGAAGTTCGCGG	0	2	1	1	1	5	2	1	0	1	6	2	3	0	2	1
BMP2	TACAGGTCTAGCATGTAGGG	0	0	1	0	1	1	0	0	0	0	0	0	0	0	0	0
BMP2	TGAGGTGATAAACTCCTCCG	0	4	1	4	3	1	5	4	0	0	0	0	0	0	0	0
BMP3	AGTGTGGTATCAAGCTTACA	0	1	0	0	1	1	0	1	0	0	0	0	0	0	0	0
BMP3	CTCCAGACACTGGACAACTC	0	0	0	2	0	2	0	1	0	0	1	2	3	1	1	2
BMP3	GAGGAAGAAGCGCTCTACTG	0	0	1	0	1	1	1	2	0	0	0	2	1	0	1	0
BMP3	TATCACTCAACTCTTGAGGA	0	3	2	1	1	2	0	1	0	0	0	0	0	0	0	0
BMP4	ATTAGCCGATCGTTACCTCA	0	4	1	3	0	2	2	0	0	5	6	3	8	7	3	1
BMP4	CCTCATAAATGTTTATACGG	0	0	0	2	1	0	0	0	0	0	0	0	0	0	0	0
BMP4	GGGAGAAGCAGCCAAACTAT	0	0	0	0	1	0	0	0	0	6	6	4	13	5	5	4
BMP4	TGGTCCACCACAATGTGACA	0	4	4	1	3	2	3	2	0	0	0	1	1	1	0	1
BMP5	AAAGGCCCAAGCTTTAGATG	0	3	2	4	4	1	3	0	0	0	0	0	4	3	0	0
BMP5	AGCTGAATTCCGGATATACA	0	0	1	0	0	0	1	0	0	0	0	0	0	0	0	0
BMP5	CGAGATAACTGTATGCGACG	0	2	3	1	5	1	2	6	0	0	1	0	0	0	1	1
BMP5	CTAGTGGGTTATGCAAAAGG	0	0	3	0	2	3	2	2	0	0	0	0	0	0	0	0
BMP6	GGCGCGGACTTCAGTCGCCC	0	0	0	0	0	0	0	0	0	0	0	0	0	0	0	0
BMP6	GTGACTCCACAGCATAACAT	0	3	4	2	3	4	2	2	0	0	0	0	0	0	0	0
BMP6	TCTACAAGGACTGTGTTATG	0	0	0	0	0	0	0	0	0	0	5	2	1	2	5	3
BMP6	TCTTATAGTGGAGTACGACA	0	0	0	0	0	0	0	0	0	0	0	0	0	0	0	0
BMP7	ACCACTGGGTGGTCAATCCG	0	0	0	0	0	0	0	0	0	0	0	0	0	0	0	0
BMP7	CAAACCGGAACTCTCGATGG	0	7	10	5	6	8	8	5	0	4	5	4	5	1	2	4
BMP7	TACAGGTCCAGCATGAACAT	0	2	4	1	3	1	1	0	0	0	0	2	3	1	0	1
BMP7	TGACCATGTCGGCGTCGGTG	0	0	0	0	0	0	0	0	0	1	1	2	1	1	1	1
BMP8B	CATGGCCGGCGACGACGACG	0	0	0	0	0	0	0	0	0	0	0	0	0	0	0	0
BMP8B	CGGTGCTCGGGCTGCCTGGG	0	1	1	3	0	0	0	0	0	0	0	0	0	0	0	0
BMP8B	CTGAAGCGTCACAAGGACCT	0	2	0	1	1	0	1	0	0	0	0	0	0	0	0	0
BMP8B	GTCATGAGCTTCGTTAACAT	0	1	1	2	1	0	3	2	0	0	1	2	0	0	2	3
BMPR1A	ATAGCACTTTAAAAAAGGCA	0	2	3	11	2	2	4	2	0	3	4	3	7	3	5	2
BMPR1A	ATGGCGTGGCGAAAAAGTGG	0	1	2	2	2	2	1	5	0	2	3	1	1	3	1	5
BMPR1A	CAACTGGACAGGTTTCATAG	0	1	0	3	3	4	2	1	0	1	0	2	2	1	0	1
BMPR1A	TAACCTACCTATGACAACAG	0	0	1	0	1	1	0	0	0	2	0	0	0	1	1	2
BMPR1B	CATTGATTTAGCGTCTAGGG	0	3	2	1	2	0	0	1	0	0	0	2	0	0	0	0
BMPR1B	GATTGGAAAAGGTCGCTATG	0	0	1	0	1	1	1	0	0	0	0	1	0	0	0	1
BMPR1B	TCTAACCCAATGCTGTATCG	0	2	0	1	0	3	0	0	0	0	0	0	0	0	0	0
BMPR1B	TGATGGACCTATACACCACA	0	3	1	3	0	1	2	0	0	0	0	2	0	1	0	0
BMPR2	AGCAACTGGACGCTCATCCA	0	4	3	2	4	2	5	1	0	2	3	2	1	1	1	0
BMPR2	CAGCACACCTTTGACTATAG	0	2	4	4	1	2	2	1	0	0	0	0	0	0	0	0
BMPR2	CCTTTGGGAGAAATCAAAAG	0	0	2	2	0	1	1	1	0	1	3	3	1	0	4	0
BMPR2	GTGACTTTGGACTGTCCATG	0	2	0	0	0	0	2	0	0	3	6	0	0	5	0	1
BMX	GGGAAGACTTCCCTGACTGG	0	8	5	2	5	7	1	3	0	0	1	0	0	0	0	0
BMX	GGGGTTACCCCTTATCTCTG	0	0	0	0	0	0	0	0	0	0	0	0	0	0	0	0
BMX	GGTTAGAAATTCGAGCCAAG	0	1	3	2	5	0	0	1	0	2	1	5	2	4	0	3
BMX	TGTTGGCCTTTGTTGACACA	0	3	11	3	4	4	2	1	0	1	0	1	0	0	2	3
POLR3D	AGGGAACTGGGATAAGACAG	0	0	0	0	0	0	0	0	0	2	0	0	0	0	1	1
POLR3D	AGGTCCCTGGAACGGATGGA	0	5	6	4	6	8	3	3	0	1	0	0	1	1	2	1
POLR3D	CCACAGATACATCCTTCGGG	0	1	0	1	1	2	1	0	0	2	6	1	1	3	1	0
POLR3D	TCACCCCAAATATCATCAGT	0	2	0	2	0	1	2	1	0	0	0	1	0	0	1	0
BNIP1	AGAGATTGTCAAATTTGACC	0	1	4	2	3	1	0	1	0	0	0	0	0	0	0	0
BNIP1	CCAGCAATCAGGCCTCATGG	0	2	3	1	1	2	0	1	0	0	0	0	0	0	0	0
BNIP1	CCATCACTGAGAGCCTCATG	0	4	5	1	2	3	1	0	0	0	0	0	0	0	0	0
BNIP1	GTTGCGTCACAGAATACAGG	0	1	4	2	3	0	1	0	0	0	0	0	0	0	0	0
BNIP2	AACTCATTACTATTCTCTGA	0	2	1	2	0	0	0	1	0	2	0	0	2	0	3	0
BNIP2	CGGGATGTTATCACTTCCGC	0	0	0	3	2	1	0	2	0	0	0	0	0	0	0	0
BNIP2	GGTCTCCACCGCCGACCGAG	0	2	1	0	2	1	1	2	0	0	0	0	0	0	0	0
BNIP2	TCCAGACATTAGCCTGACAC	0	0	0	0	0	1	0	0	0	0	0	0	0	0	0	0
BNIP3	AAGCGGAGGTCGGAGCGCCG	0	0	0	0	0	0	0	0	0	2	1	2	4	3	0	1
BNIP3	TCTTGTGGTGTCTGCGAGCG	0	0	2	1	0	0	2	0	0	0	0	0	0	0	0	0
BNIP3	TTCAGCAATAATGGGAACGG	0	4	5	4	7	3	3	2	0	0	0	0	0	0	0	0
BNIP3	TTCTGCGACATGGCGCCAGA	0	1	1	4	1	1	2	0	0	3	1	1	3	0	1	0
BNIP3L	CCCGACACACCTGAGAGCTA	0	0	2	1	2	1	4	2	0	0	0	0	0	0	0	0
BNIP3L	GTTCATGGGTAGCTCCACCC	0	0	1	0	0	0	1	1	0	0	0	0	0	0	0	0
BNIP3L	TCAGGACAGAGTAGTTCCAG	0	2	3	2	3	1	0	1	0	0	0	0	0	0	0	0
BNIP3L	TCCTCATCCTCCATCCACAA	0	2	1	1	2	2	3	0	0	3	0	0	2	0	1	2
BOK	AGGAACGCATCGGTCACCAC	0	0	7	1	0	1	0	0	0	3	0	2	3	1	0	1
BOK	GCCCAGCGTCTACCGCAACG	0	0	2	0	0	0	1	0	0	3	1	3	2	0	2	2
BOK	GCCGGGAGTACGTGCACGCG	0	2	1	1	1	0	0	1	0	5	3	4	5	7	7	5
BOK	GGTGGTGTCCCTGTATGCGG	0	0	0	0	0	0	0	0	0	0	0	0	0	0	0	0
DST	ATTACAAACAATGACCTACC	0	2	1	0	0	0	0	0	0	0	0	0	0	0	0	0
DST	CAAAGAAGCTAAAATCAGTG	0	0	0	0	0	0	0	0	0	0	0	0	0	0	0	0
DST	GCCAGTGTGTCCGATCACAC	0	0	0	0	0	0	0	0	0	0	0	0	0	0	0	0
DST	TAGAATTCGAGCTAGCAATG	0	2	3	0	5	2	1	1	0	0	1	1	0	1	1	1
FOXL2	AGAGACCGGTCGCACAGTCA	0	9	5	7	6	5	4	2	0	0	0	0	1	1	1	1
FOXL2	CCTTGATGAAGCACTCGTTG	0	0	0	0	0	0	0	0	0	0	2	2	1	0	0	2
FOXL2	GAAGCCCCCGTACTCGTACG	0	1	2	5	1	1	4	3	0	2	0	1	0	5	0	0
FOXL2	GTAGCGGCCACGAGTTGTTG	0	3	6	4	4	3	6	4	0	0	0	0	0	0	0	0
BPGM	AAGAAATCTACAACGACCGG	0	0	0	0	0	0	0	0	0	0	0	0	0	0	0	0
BPGM	ACTCAACAGCGAAGGAATGG	0	1	1	1	1	2	2	0	0	0	0	0	0	0	0	0
BPGM	CTTGGATCAACTGCCACGGT	0	0	0	0	0	1	1	0	0	0	0	0	0	0	0	0
BPGM	GGCCTTGATCGGTCTCAACA	0	2	1	0	0	1	2	0	0	0	0	0	0	0	0	0
BPHL	AGATGCTGTTGATTTGATGA	0	2	1	1	1	0	0	1	0	4	3	0	1	4	1	1
BPHL	GAAGACAGCATGATATATGA	0	0	0	0	0	0	0	0	0	2	2	1	2	3	1	1
BPHL	GTGGTCGCCTGGGATCCTCG	0	1	1	0	2	0	0	0	0	0	0	0	0	0	0	0
BPHL	TGGCCGCCATTACCCGAACG	0	1	2	0	2	1	0	0	0	0	0	0	0	0	0	0
BPI	AGAGGCCCAGGTATACCATG	0	0	1	0	0	0	2	0	0	0	0	0	0	0	0	0
BPI	CTGGAAATAAGGTTGCAGCT	0	0	0	0	0	0	0	0	0	0	2	2	0	3	3	0
BPI	GATGACCCTTAGAGATGACA	0	1	0	2	1	1	0	1	0	0	0	0	0	0	0	0
BPI	TCACTGTAAAACTCCCCCTG	0	0	0	0	0	0	0	0	0	0	1	1	1	2	0	2
BRCA1	AAGGAGCCAACATAACAGAT	0	2	1	0	0	1	4	4	0	2	0	0	1	0	1	0
BRCA1	AGAAACCTACAACTCATGGA	0	2	2	2	4	1	2	3	0	0	0	0	0	0	0	0
BRCA1	GGCTCAGGGTTACCGAAGAG	0	0	0	0	0	0	0	0	0	0	0	0	0	0	0	0
BRCA1	TGGTACTGATTATGGCACTC	0	0	0	0	2	1	1	1	0	4	5	0	8	6	3	3
BRAF	ACAAATGATTAAGTTGACAC	0	0	1	1	1	1	2	3	0	2	1	1	4	3	1	2
BRAF	ATACCCAATAGAGTCCGAGG	0	1	3	2	3	2	0	1	0	0	0	0	0	0	0	0
BRAF	GGGGGTAGCAGACAAACCTG	0	1	2	1	0	1	2	0	0	0	0	0	0	0	0	0
BRAF	TCATAATTAACACACATCAG	0	0	0	0	0	0	0	0	0	0	0	0	0	0	0	0
BRCA2	AAAATGTCAGACAAGCTCAA	0	5	2	2	3	3	4	1	0	0	0	0	0	0	0	0
BRCA2	AATTATGGCAGGTTGTTACG	0	1	5	2	3	1	2	4	0	0	0	0	0	0	0	0
BRCA2	AGCACAGTAGAACTAAGGGT	0	0	0	0	0	0	0	0	0	0	0	0	0	0	0	0
BRCA2	GTCTACCTGACCAATCGATG	0	0	0	0	1	0	1	1	0	0	0	0	0	0	0	0
BRDT	AACTCCCTGGAGATAAACTT	0	1	1	0	3	1	4	2	0	1	1	0	0	0	0	1
BRDT	ATGGCCCTTTCAACGTCCTG	0	3	1	1	5	2	2	2	0	0	0	0	0	0	0	0
BRDT	CAACTCCAGTTCACAAACTG	0	3	1	4	1	2	2	3	0	1	0	0	0	3	3	0
BRDT	TGACGTTGTCAAAAATCCGA	0	0	2	1	0	3	0	1	0	0	0	0	0	0	0	0
ZFP36L1	AAACGGTGCCTGTAAGTACG	0	2	1	1	1	1	0	0	0	1	1	0	1	1	0	1
ZFP36L1	AGGGGCAAAAGCCGATGGTG	0	0	0	0	1	0	1	0	0	0	0	0	0	0	0	0
ZFP36L1	GCTGTCTCGCGAGCTCAGAG	0	2	3	1	2	6	0	2	0	0	0	0	0	0	0	0
ZFP36L1	GGGTGACTGAGTGCCTCCGA	0	0	0	0	0	0	0	0	0	0	0	0	0	0	0	0
ZFP36L2	CGCCGTTCTCGCTAAACGAG	0	0	0	0	0	0	0	0	0	0	0	0	0	0	0	0
ZFP36L2	GCTCGGTCTTGTACTTCGGA	0	0	2	1	0	0	0	0	0	4	3	4	5	3	4	8
ZFP36L2	TCATCCACAACGCGGACGAG	0	0	0	0	0	0	0	0	0	0	0	0	0	0	0	0
ZFP36L2	TGCCGGCCCTTCGAGGAGAG	0	2	2	3	1	1	0	1	0	5	4	3	2	3	2	3
BRS3	CACAAATAAAGGATGGAGCG	0	0	0	2	1	0	0	1	0	0	2	4	3	3	3	1
BRS3	CACCCTGAACATACCTACTG	0	0	0	0	0	0	0	0	0	3	1	0	1	0	1	1
BRS3	GCAACTCACTACCTTGCAGA	0	2	1	3	3	4	2	2	0	7	2	0	6	7	4	1
BRS3	TTGGAGGGCTGTCGCTCAAG	0	6	2	2	3	0	1	1	0	0	0	1	0	1	3	0
BSG	CATCTCCATCGACACGCTCG	0	3	2	1	2	2	4	0	0	1	0	0	0	1	0	0
BSG	GGATCGCAACCACCTGACCC	0	0	2	1	1	0	1	0	0	0	1	0	0	1	1	0
BSG	GTCGTCAGAACACATCAACG	0	2	2	1	2	3	3	4	0	2	3	0	2	3	2	1
BSG	GTGGACTCCGACGACCAGTG	0	1	2	0	1	1	2	0	0	2	5	4	4	2	0	3
BST1	ATAAAAAGGTCATAGTCTGA	0	0	0	0	0	0	0	0	0	0	0	0	0	0	0	0
BST1	CGCTCAGGGGCATAAAACGA	0	5	3	4	6	0	3	2	0	0	0	0	0	0	0	0
BST1	CTGAACCATTCAGCATGACG	0	3	0	1	4	1	2	2	0	1	1	2	0	0	1	0
BST1	TGTCGACAGAAAAATGACTC	0	2	1	1	4	2	2	2	0	0	0	0	0	0	0	0
BST2	CTCTTCTTAGATGGCCCTAA	0	0	0	2	1	0	0	0	0	0	0	0	0	0	0	0
BST2	CTGGATGCAGAGAAGGCCCA	0	3	2	0	1	1	0	0	0	2	2	0	1	1	2	1
BST2	GGCCCAAGGACAAAAGAAAG	0	0	3	0	0	1	1	1	0	0	0	0	0	0	0	0
BST2	GGCTTCCCTGGATGCAGAGA	0	1	1	1	1	1	0	1	0	0	0	0	0	0	0	0
BTC	ACCACACAATCAAAGCGGAA	0	2	0	2	2	2	3	6	0	0	0	0	0	0	0	0
BTC	AGGACACTCCACTTACACAC	0	0	0	1	4	3	3	1	0	0	0	1	1	3	2	1
BTC	AGTAATGCTTGTATTGCTTG	0	0	3	3	2	5	0	3	0	1	3	1	2	1	2	2
BTC	TCTAGTGATCCTTCACTGTG	0	0	0	0	0	0	0	0	0	0	0	0	0	0	0	0
BTD	ATGTTGTGTACCCAACTGCC	0	0	0	0	0	0	0	0	0	6	3	4	7	7	8	2
BTD	CTGAGTTGTATGGCCATCAG	0	2	0	1	1	3	0	0	0	5	1	6	2	2	6	1
BTD	GTACCAAAAGGACTCCAGAG	0	1	0	0	0	0	0	0	0	0	2	0	0	2	1	1
BTD	TTTACGGTAGCGGTCAACAA	0	0	0	0	0	0	0	0	0	0	0	0	0	0	0	0
KLF9	AGGACTCGACCCAGATTCGG	0	1	2	9	4	1	4	0	0	3	2	4	6	4	1	2
KLF9	CCAAGGAGCACGGTGACCCG	0	2	0	1	2	1	0	0	0	0	0	0	0	0	0	0
KLF9	CTTTCCCACAGCCACTGTAG	0	4	1	2	0	0	7	1	0	0	0	0	0	0	0	0
KLF9	GGGTCGCTCCGGACGCCGAG	0	0	1	0	0	0	0	0	0	0	0	0	0	0	0	0
KLF5	ACTGCAGTGAAACAATTCCA	0	2	2	2	0	2	2	2	0	0	0	0	0	0	0	0
KLF5	GAAGAACTGGTCTACGACTG	0	0	2	3	2	1	0	3	0	0	0	0	0	0	0	0
KLF5	GCTGTCTGATTTGTAGAACT	0	2	3	4	0	2	2	0	0	0	0	1	2	1	0	0
KLF5	GTCTTGATGTGTGTTACGCA	0	2	1	6	1	1	1	3	0	2	5	1	2	2	1	0
BTF3	AACTGCTCGCAGAAAGAAGA	0	1	1	0	4	1	0	2	0	0	0	0	0	0	0	0
BTF3	CTGCAGGCACAAGTGCGCAT	0	0	4	2	4	0	2	4	0	1	4	0	3	1	1	2
BTF3	TCAGCTGCTTTGTCTCAGCA	0	1	1	1	2	2	1	0	0	2	1	1	1	1	2	3
BTF3	TTAGGGGTAAACAATATCTC	0	0	0	1	0	0	0	0	0	0	0	0	0	0	0	0
BTG1	AATGGATCCTCTGATTGGAC	0	1	0	1	0	1	0	3	0	0	0	0	0	0	0	0
BTG1	CTCCAAGTTTCTCCGCACCA	0	3	3	0	2	0	2	0	0	0	0	0	0	0	0	0
BTG1	GATCTCGCCTATCATGGTGG	0	1	3	3	4	3	2	3	0	1	1	1	1	1	2	0
BTG1	TTCTGTAGGACACTTCATAG	0	3	1	5	3	0	5	3	0	0	1	1	0	0	0	0
BTK	ATAAGGAGTTACCGTATCCC	0	4	2	3	2	4	0	1	0	3	1	3	0	1	0	1
BTK	CTGTGTTTGCTAAATCCACA	0	0	0	0	0	0	0	0	0	0	0	0	0	0	0	0
BTK	GATGGTAGTTAATGAGCTCA	0	0	4	1	0	2	0	0	0	0	0	0	0	0	0	0
BTK	TATGAGTATGACTTTGAACG	0	0	2	0	0	0	0	2	0	1	2	1	0	0	0	2
BTN1A1	ACAGCCACAGCCACTATCCA	0	0	0	0	0	0	0	0	0	1	3	4	1	3	3	2
BTN1A1	CCCGTCCCTATGCACCAGCA	0	2	0	1	0	1	0	0	0	0	0	0	0	0	0	0
BTN1A1	TCCAGGACGGCATCGCCAAG	0	1	3	2	2	0	2	0	0	0	0	0	0	0	0	0
BTN1A1	TGAACTTGCATACTGATGTG	0	0	0	0	0	0	0	0	0	0	2	2	3	0	2	1
BUB1	CAAGGAGAAGCTTATTCGTG	0	0	0	0	0	0	0	0	0	0	0	0	0	0	0	0
BUB1	GGTAGCAAAACAGTGTACCC	0	0	0	0	0	0	0	0	0	0	0	0	0	0	0	0
BUB1	TCAGAGAGGAATTCAAAACC	0	0	0	0	0	0	0	0	0	0	0	1	0	1	2	0
BUB1	TGATGAATCTTGGGTCATTG	0	0	0	0	1	0	0	0	0	0	0	0	0	0	0	0
BUB1B	AAAATGGAGAAAGGTACACT	0	1	0	0	1	0	0	1	0	0	0	0	0	0	0	0
BUB1B	AGGAATTGAACCCTTGAGCG	0	1	3	0	1	1	0	0	0	0	2	0	2	2	2	2
BUB1B	AGTGAAGCTGTATTGCCACG	0	3	5	5	6	1	1	1	0	3	3	1	2	2	1	1
BUB1B	GCAGATGCGATATTTCAGGA	0	0	1	6	2	5	3	7	0	0	3	1	1	0	3	0
BYSL	GCAACGTCATCTCGTACTCG	0	3	1	1	1	0	0	1	0	0	0	3	2	2	1	1
BYSL	GGTTGAGACAGTCATGTCAG	0	1	1	0	0	0	0	0	0	1	3	3	1	0	2	0
BYSL	GTATTATCTAAGTACCGCAG	0	1	3	1	2	4	2	0	0	0	0	0	0	0	0	0
BYSL	TCAGGATGGATCAGATGACG	0	0	0	0	0	0	1	0	0	0	0	0	1	0	0	0
TSPO	GCACGCTCTACTCAGCCATG	0	2	2	5	3	4	4	3	0	2	2	1	1	1	1	0
TSPO	GGGGGGCCATGCCCAGTTCA	0	1	0	0	1	1	1	0	0	0	1	1	3	1	0	1
TSPO	TCTGCAGGCCGGCGTACCAG	0	0	0	0	0	0	0	0	0	3	5	9	5	4	2	4
TSPO	TGGTGCCCGACAAATGGGCT	0	0	1	1	2	1	1	2	0	1	0	0	0	1	0	0
C1QBP	ATAATGACAGTCCAACACAA	0	0	0	0	0	0	0	0	0	1	0	1	0	0	0	0
C1QBP	ATTAGTGCGGAAAGTTGCCG	0	6	3	5	16	7	11	7	0	3	1	6	6	5	4	0
C1QBP	GCGTGCGCGCAGGTTCCGAG	0	3	2	5	5	0	6	1	0	0	0	0	0	0	0	0
C1QBP	GGCCCGCTAAACCTCACCGT	0	0	0	0	0	0	0	0	0	0	0	0	0	0	0	0
SERPING1	CTTGGAGAGTCATTCAACAG	0	0	1	0	0	3	0	0	0	0	0	0	0	0	0	0
SERPING1	GAGCATCCTCTCTTACCCCA	0	0	0	2	0	0	0	0	0	0	0	0	0	0	0	0
SERPING1	GTTTGCAAGACAGAGGCGAA	0	4	2	3	2	5	2	2	0	0	0	0	0	0	0	0
SERPING1	TAAGGGCACCCTTACCACTC	0	2	3	1	0	4	1	1	0	0	0	0	0	0	0	0
C1QA	AAGGCCTTAAAGGAGACCAG	0	0	0	0	0	0	0	0	0	0	1	0	0	1	0	0
C1QA	CCGGCAAGGTGGGCTACCCA	0	3	2	5	3	2	3	0	0	3	1	2	1	0	2	2
C1QA	GAAACATCAAGGACCAGCCG	0	5	5	5	11	2	11	0	0	1	0	0	1	1	1	0
C1QA	GAACCGTACCAGAACCACTC	0	0	0	0	0	0	0	0	0	0	0	0	0	0	0	0
C1QB	AACAATTATGAGCCCCGCAG	0	3	1	2	1	0	0	0	0	0	0	0	0	0	0	0
C1QB	AGTCTCCCGATTCACCTTTG	0	2	2	4	3	3	1	1	0	0	2	0	0	0	0	0
C1QB	CCTGGGAATCCAGGAAAAGT	0	3	0	1	2	1	2	1	0	0	0	0	0	0	0	0
C1QB	GGGCCTAATCGATATCTCCC	0	1	3	0	1	2	2	1	0	0	0	0	0	0	0	0
C1QC	ATGGGTACGACGGACTGCCG	0	7	2	4	4	7	3	3	0	1	1	2	1	3	1	1
C1QC	CAGGCTGCTACGGGATCCCA	0	0	3	1	3	0	2	1	0	0	0	0	0	0	0	0
C1QC	CCAGCCATTCCCGGGATCCG	0	1	2	3	1	4	2	1	0	0	0	0	0	0	0	0
C1QC	GCGGTCCTCACCAACCCGCA	0	2	3	6	3	6	6	3	0	0	0	0	0	0	0	0
C1S	CACGCACAACTAAACTGTCA	0	0	0	0	0	0	0	0	0	0	0	0	1	1	2	1
C1S	CTGTGCGTATGACTCAGTGC	0	0	0	0	0	0	0	0	0	0	0	0	0	0	0	0
C1S	GATGACATGAAGAATTGCGG	0	2	6	1	5	0	1	1	0	0	0	0	0	0	0	0
C1S	TCTTCCAAACTGATCTAACA	0	0	0	0	0	0	0	1	0	0	0	0	0	0	0	0
C2	ACAGCTGTGTGTGATAATGG	0	5	3	8	0	1	4	4	0	9	8	7	4	7	9	0
C2	ACCAGACATCTATGCCATCG	0	2	8	4	3	3	4	2	0	0	0	1	0	1	1	1
C2	ACCTTAATAGTGACATGCCA	0	1	0	0	1	3	0	0	0	3	2	2	3	2	2	1
C2	TGCTCACGGGGTCTTCGGAG	0	2	2	3	6	3	4	3	0	0	0	0	0	0	0	0
C3	ACTGTGCAGTCTCTAACCCA	0	3	3	2	6	2	2	5	0	0	0	0	0	0	0	0
C3	GACATATGGAACGGACAACG	0	0	0	0	1	0	0	0	0	0	2	0	1	1	3	0
C3	GCTGGCACGAGAACCTCATG	0	1	3	4	2	1	2	2	0	0	0	0	0	0	0	0
C3	GTAATGCACAGCGATGACCG	0	3	2	2	2	4	2	2	0	0	2	0	6	1	1	0
C3AR1	AAAGCATCAGAGTTATCCAG	0	4	3	2	5	1	2	1	0	0	2	0	1	2	0	0
C3AR1	ACAGACAACCATAATAGATG	0	0	0	0	0	0	0	0	0	3	2	3	5	2	1	3
C3AR1	TACGAGTCTGAGCTACCACA	0	0	0	0	0	0	0	0	0	0	0	0	0	0	0	0
C3AR1	TGGAGGGGATGAGCTTGCAT	0	1	2	0	2	2	1	0	0	0	0	0	0	0	0	1
C4A	CAGGCCATGGATCTCCCACG	0	0	5	0	1	3	3	1	0	0	0	0	0	0	0	0
C4A	GCTCAATAGACAGAAACCCG	0	0	0	0	0	0	0	0	0	0	0	0	0	0	0	0
C4A	TCCCACAAGCCCCTCAACAT	0	0	0	0	0	0	0	0	0	1	1	0	0	0	1	1
C4A	TCCTGTCTAACACTGGACAG	0	3	2	0	1	2	1	1	0	0	1	0	0	0	0	0
C4B	AGAGTGTCCCCAACACGAGG	0	0	0	0	0	0	0	0	0	1	1	0	1	1	0	0
C4B	AGCTACGTCAGGGTTACAGG	0	4	4	3	4	2	1	2	0	0	3	2	3	5	5	2
C4B	TCCTATGTATCACTGGAGAG	0	0	0	0	0	0	0	0	0	0	0	0	0	0	0	0
C4B	TGCCAAGCAGTACCGGAACG	0	0	1	0	1	0	1	0	0	1	0	0	1	2	1	0
C4BPA	AGGCTTACACTTGACAACTG	0	1	0	1	1	0	2	2	0	0	0	0	4	2	4	2
C4BPA	AGTCAACGTAATATCCATCG	0	2	2	2	2	4	4	0	0	1	2	0	2	2	0	1
C4BPA	ATGGTGAAATCACTCAACAC	0	1	2	1	2	3	3	3	0	0	0	0	1	1	4	1
C4BPA	GTTTGTAGCCAGGATGACAG	0	1	1	3	2	1	3	2	0	3	2	1	3	0	1	4
C4BPB	AATATGCTATTGTCCACTGG	0	0	0	0	0	0	0	0	0	1	0	3	0	1	0	0
C4BPB	AGGTGTGGTCCTCTAGACAC	0	3	2	0	3	2	0	0	0	0	0	0	0	0	0	0
[truncated: 75,443 more rows]
